# Supplementary material for: Effect of a nutrient-rich, food-based supplement given to rural Vietnamese mothers prior to and/or during pregnancy on birth outcomes: A randomized controlled trial
Source: PLoS One. 2020 May 29;15(5):e0232197. doi: 10.1371/journal.pone.0232197 (PMC7259625; doi:10.1371/journal.pone.0232197)
Supplement: S1 File — (CSV) [file pone.0232197.s002.csv]

participantid	infantgender	maternal_age_years	workasfarmer	livingarrangement	education	gestationalage_weeks	preterm	bwgt_hosp	bwgt_staff	birthlengthcm	birthheadcirccm	birthmuaccm	maternal_hgt_prepreg_cm	maternal_bmi_prepreg	gestationalweightgainkg	maternal_wgt_prepreg_kg	maternal_ama_prepreg_cm2	maternal_afa_prepreg_kg	maternal_bmi_prepreg_u18_5	group	z_moheight	z_moweight	z_mobmi	z_moama	z_gwg	z_energy_baseline	z_energy_32w	z_protein_baseline	z_protein_32w	z_gestage	lbw_hosp	lbw_staff	sga_wgt	gwg_16t32
1001	female	18.82465753	1	in-law	middle school	38.85714286	0	3200	3020	52	35.25	10.15	150.05	18.83188776	8.8	42.4	30.1187035	12.74515	0	PC-T	-0.49200451	-0.70994174	-0.48154676	1.4218016	0.38507548	-1.5614958		-1.3473835		-0.13393092	0	0	0	0.35624999
1002	female	24.16712329	1	in-law	high school	40.57142857	0	3600	.	.	.	.	165.65	19.93445863		54.7	33.48472134	11.99	0	MG-T	2.4308398	1.7586272	0.13160792	2.0847366		0.001194217		-0.659495		0.71841824	0	.	0
1003	male	18.78082192	1	in-law	middle school	39.28571429	0	2900	.	.	.	.	155.75	19.56050694		47.45	24.41457205	19.6459375	0	PC-T	0.57595783	0.30357641	-0.07635171	0.29837692			-0.57795322		-0.23263381	0.079156369	0	.	0
1005	male	19.11780822	1	in-law	middle school	40.42857143	0	2900	.	.	.	.	141.2	22.87154218		45.6	33.1873091	22.28800938	0	RPC	-2.1501565	-0.067712419	1.7649601	2.0261614						0.64738911	0	.	0
1006	female	23.45479452	1	in-law	middle school	39.57142857	0	2900	2990	49.4	34.9	10.25	148.85	20.5810328	8.5	45.6	27.30138696	18.17333438	0	MG-T	-0.71683872	-0.067712419	0.49117661	0.86693311	0.30111271	-0.35133907		-0.70440775		0.22121456	0	0	0	0.38124999
1007	female	23.12054795	1	husband only	high school	37.85714286	0	2400	2575	46.75	31.85	8.75	144.85	19.2073764		40.3	19.96688346	14.01898438	0	PC-T	-1.4662859	-1.1314048	-0.27273241	-0.57759225			0.25066555		0.51110572	-0.63113457	1	0	0
1008	male	24.84383562	1	in-law	middle school		.	2800	.	.	.	.							.	MG-T						-1.0943716		-1.0983068			0	.	.
1009	male	21.55616438	1	parents	high school	44.85714286	0	3100	3153	49.65	33.3	10.75							.	RPC										2.8492911	0	0	0
1010	female	20.30410959	1	in-law	high school	35.42857143	1	2800	3010	50.1	32.45	9.45	152.35	21.45578584	8.1	49.8	25.91171594	20.37988438	0	MG-T	-0.061072338	0.77521354	0.97763866	0.59323835	0.18916234	-1.1856288	0.76417506	-1.4003441	-0.90472364	-1.8386292	0	0	0
1011	female	20.50958904	1	in-law	high school	41.42857143	0	2800	2885	50.55	39.05	10.25	158.15	21.7500624	2.5	54.4	26.87946658	16.18283438	0	RPC	1.0256262	1.6984181	1.1412898	0.78383619	-1.3781427	0.35195738	0.051237706	0.15782139	0.38067281	1.1445928	0	0	1
1012	male	21.24657534	1	husband only	middle school	37.14285714	0	2500	2440	.	.	.	147.55	17.22474654	10.05	37.5	16.61253535	7.3176	1	RPC	-0.96040905	-1.6933553	-1.3752998	-1.2382288	0.73492032	0.54172814		0.45538741		-0.98628008	0	1	0	0.47187501
1015	male	18.90958904	1	in-law	high school	35.2	1	3100	2578	46.75	33.25	9	148.55	20.48297913	6.05	45.2	22.17098346	19.31488438	0	MG-T	-0.77304721	-0.14799108	0.43664762	-0.14349629	-0.38458323	-0.051171664	-0.39576662	0.35085115	-0.44915581	-1.9522758	0	0	0	0.27812499
1018	female	18.24657534	1	in-law	middle school		.	3000	.	.	.	.	149	18.94058826		42.05	24.73734218	12.544704	0	MG-T	-0.68873441	-0.78018558	-0.42109692	0.36194625							0	.	.
1019	male	19.57534247	1	in-law	middle school		.	2800	.	.	.	.	153.4	18.46456419		43.45	27.91903707	13.17670338	1	RPC	0.13565756	-0.49921024	-0.6858204	0.98857886							0	.	.
1021	male	19.1890411	1	in-law	middle school	39.25714286	0	2800	2645	47.6	33.9	10.45	148.05	22.03587536	2.9	48.3	22.64888185	21.01115	0	RPC	-0.86672813	0.47416857	1.3002343	-0.049374539	-1.2661923	-0.15109809	-2.0875349	-0.065122813	-1.9092942	0.064950556	0	0	1	0.265625
1022	male	24.46849315	1	in-law	occupational or above		.	3000	.	.	.	.	146.55	17.78654999		38.2	19.40808288	11.4105875	1	PC-T	-1.1477709	-1.5528677	-1.0628734	-0.68764764		1.3609061		1.9305136			0	.	.
1023	male	24.91232877	1	in-law	middle school	40	0	2600	2888	47.25	32.25	9.55	141.65	18.21605058	6.25	36.55	31.12958599	18.07125	1	PC-T	-2.0658438	-1.8840172	-0.82402217	1.6208942	-0.32860807	0.22219567	0.32172048	0.097616948	0.15226424	0.43430185	0	0	0	0.36875001
1024	male	21.31506849	1	in-law	elementary school	40.28571429	0	3000	2855	49.35	33.95	9.9	147.25	20.15444438	5.65	43.7	32.67878097	19.0777875	0	RPC	-1.0166175	-0.44903606	0.25394499	1.926007	-0.4965336		0.64180893		0.44326034	0.57636005	0	0	0	0.29374999
1025	female	19.50958904	1	in-law	middle school	39	0	3200	2963	49.45	31.1	9.75	159.05	18.53981925	4.3	46.9	26.85501783	14.63085	0	PC-T	1.1942518	0.19319324	-0.64397001	0.77902102	-0.87436604	0.93568027	1.2387389	1.2002238	0.70177966	-0.062901825	0	0	0	0.28749999
1026	female	20.53150685	1	parents	high school		.	3500	.	.	.	.	155.55	21.78063736		52.7	30.88075032	15.41085	0	MG-T	0.53848547	1.3572339	1.158293	1.5718862		-0.57958615		-1.1964998			0	.	.
1030	male	22.83835616	0	parents	occupational or above	40.28571429	0	3100	3183	49.85	33.75	9.95	147.85	21.20347687	8.75	46.35	16.04630446	23.50485	0	MG-T	-0.90420049	0.082810074	0.83732623	-1.3497475	0.37108168	-0.77437174	0.62477118	-0.46461684	1.4645451	0.57636005	0	0	0	0.41874999
1031	female	25.70684932	0	parents	occupational or above	40.14285714	0	3500	3560	50.85	35.15	10.65	146.05	24.9641331	2.35	53.25	25.79776123	21.3170875	0	PC-T	-1.2414517	1.467617	2.9286783	0.57079506	-1.4201241	0.52093947	0.86584175	0.61537516	0.26948741	0.50533098	0	0	0	0.246875
1032	male	23.62191781	1	in-law	high school	39.71428571	0	3000	2983	49.25	33.05	9.55	154.55	20.30503394	7.7	48.5	23.93947524	11.1307875	0	MG-T	0.35112366	0.51430792	0.33768988	0.20480692	0.077211991	2.4406404	-0.72544032	1.7572117	-0.245409	0.29224366	0	0	0	0.34531251
1033	male	20.38630137	1	in-law	high school	40.85714286	0	2300	2273	48.15	33.55	9.45	147.5	18.3165757	6.15	39.85	19.12163384	11.3530875	1	RPC	-0.96977717	-1.2217182	-0.7681188	-0.74406356	-0.35659564	-0.51428533	-2.6897273	-0.037348967	-2.6635299	0.86047643	1	1	1
2001	female	17.50684932	1	in-law	middle school		.	3500	.	.	.	.	158.85	17.33818446		43.75	18.99895032	10.79265	1	RPC	1.1567794	-0.43900123	-1.3122154	-0.76822603		0.47661158		0.30859655			0	.	.
2002	male	20.8739726	0	in-law	high school	42	0	2800	2505	49.4	35	9.2	156.5	20.51669406	8.65	50.25	28.60310559	19.13335938	0	RPC	0.71647918	0.86552703	0.45539695	1.1233057	0.34309408	0.48993304	0.7227785	-0.12346714	0.15293993	1.4287091	0	0	1
2003	female	27.2109589	0	in-law	occupational or above	38.85714286	0	3100	3075	55.1	32.45	10.4	154.5	16.84104691	10.7	40.2	19.96398027	10.16838438	1	MG-T	0.34175557	-1.1514744	-1.5886805	-0.57816404	0.91683966	0.1201607	-0.13226423	0.14242701	0.19675361	-0.13393092	0	0	0	0.29374999
2004	female	23.94246575	1	husband only	occupational or above		.	2600	.	.	.	.	144.55	21.44084129		44.8	27.49030605	19.83135	0	PC-T	-1.5224944	-0.22826974	0.96932781	0.90414059		-0.069189683		-0.73449528			0	.	.
2005	female	19.43835616	1	in-law	middle school		.	2900	.	.	.	.	158.75	21.94308389		55.3	34.23581053	23.25483438	0	PC-T	1.1380433	1.8790451	1.2486317	2.2326629		0.068287708		-0.45584729			0	.	.
2007	male	18.13972603	1	husband only	middle school	40.85714286	0	3800	3523	48.9	35.3	12.2	149.75	21.98433115	6.8	49.3	22.26170719	25.68275938	0	MG-T	-0.54821306	0.67486525	1.27157	-0.12562832	-0.17467631	1.1856642	-0.1733516	0.47710446	-0.62285489	0.86047643	0	0	0	0.22499999
2009	male	22.64109589	1	in-law	middle school	39.57142857	0	3500	3610	52.05	35.25	11	156.55	23.86985178	7.1	58.5	29.0155669	26.68208438	0	MG-T	0.7258473	2.5212746	2.3201337	1.2045397	-0.090713546	0.6381036	-0.838274	-0.1813655	-0.41854534	0.22121456	0	0	0	0.52499998
2010	male	24.47671233	1	in-law	middle school	40	0	3000	2868	47.15	33.1	10.15	153.85	22.26463675	6.3	52.7	26.70038378	25.92083438	0	RPC	0.21997039	1.3572339	1.4274517	0.74856591	-0.31461427	0.44940862	0.91729569	0.10431807	0.40637091	0.43430185	0	0	0	0.40000001
2011	female	25.55890411	1	in-law	elementary school	37.14285714	0	3000	2828	51.15	33.9	9.25	154.3	21.96695381	7.1	52.3	22.74188378	29.87933438	0	MG-T	0.3042832	1.2769552	1.2619061	-0.031057872	-0.090713546	0.13971514	0.32890996	0.20634289	1.247556	-0.98628008	0	0	0
2014	male	18.93150685	1	in-law	high school		.	2800	.	.	.	.	159.15	18.6744515		47.3	28.07847134	17.39625	0	PC-T	1.212988	0.27347189	-0.56909919	1.0199794							0	.	.
2015	female	18.27945205	1	in-law	middle school	38.42857143	0	3200	3283	49.2	34.55	9.4	158.45	21.94659311	4.45	55.1	21.25527396	26.2735875	0	RPC	1.0818347	1.8389058	1.2505833	-0.32384464	-0.83238465	-1.8093268	-0.46859786	-1.0976143	-0.99479741	-0.34701821	0	0	0	0.40937501
2017	female	20.36164384	0	in-law	middle school	40.42857143	0	3200	.	.	.	.	156.05	17.53478031		42.7	19.65570263	12.5546875	1	MG-T	0.63216639	-0.64973271	-1.2028859	-0.63887912		-0.63983828		-1.0376856		0.64738911	0	.	0
2018	female	20.81643836	0	in-law	high school	38.14285714	0	3200	3228	50.05	36.05	10.4	152.05	17.64766756	7.925	40.8	17.6993914	19.39615	1	PC-T	-0.11728089	-1.0310564	-1.1401078	-1.0241733	0.14018407	-0.73362839	1.1382874	-0.56183589	0.57947469	-0.48907641	0	0	0	0.28593749
2019	male	20.91506849	0	parents	occupational or above	38.42857143	0	3200	3158	47.45	33.4	11.15	148.95	18.48003722	15	41	27.3982449	22.43615	1	PC-T	-0.69810253	-0.99091703	-0.67721564	0.88600922	2.120306	0.026825845	0.46600127	0.099045783	1.0060399	-0.34701821	0	0	0	0.88437498
2020	female	18.43287671	1	in-law	middle school		.	2600	.	.	.	.	154.5	20.19249903		48.2	16.290809	16.0953375	0	MG-T	0.34175557	0.45409888	0.27510768	-1.3015926		-1.0752643		-0.38625249			0	.	.
2021	female	18.51780822	1	in-law	middle school	39.71428571	0	3100	3193	53.15	35.45	9.55	165.5	19.05787643	7.625	52.2	19.57495295	14.7707875	0	MG-T	2.4027355	1.2568855	-0.35587138	-0.65478271	0.056221303	-0.9452945	-0.3068746	-0.71733761	-0.095304929	0.29224366	0	0	0	0.22031251
2022	male	18.51506849	1	in-law	middle school	42	0	3600	3683	49.85	35.6	10.95	149.05	18.02762683	5	40.05	9.80610836	11.0905875	1	RPC	-0.67936635	-1.1815789	-0.9288072	-2.5787499	-0.67845291	-0.74455392	-0.71358079	-1.1493573	-1.1334016	1.4287091	0	0	0	0.42812499
3001	female	23.58082192	1	husband only	middle school	41.71428571	0	3200	3595	52.45	34.9	10.55	146	17.80352787		37.95	25.26438503	9.62415	1	RPC	-1.2508198	-1.6030419	-1.0534317	0.465747		-0.27173662		0.11554332		1.286651	0	0	0
3004	female	21.83013699	0	in-law	occupational or above	39.71428571	0	2900	.	.	.	.	153.4	19.56946331	11.25	46.05	28.71855287	13.7496	0	MG-T	0.13565756	0.022601077	-0.071370959	1.1460429	1.0707715	-1.7196114	0.38689455	-0.98091686	1.466181	0.29224366	0	.	0	0.64375001
3005	female	18.99452055	1	parents	middle school	43.14285714	0	3100	.	.	.	.	152.4	21.22643134		49.3	31.10189682	14.1696	0	MG-T	-0.051704247	0.67486525	0.85009152	1.6154408		-0.70847219		-0.43337625		1.9969419	0	.	1
3006	male	21.53424658	1	in-law	middle school	39.85714286	0	3200	.	.	.	.	148.85	21.25804045	7.6	47.1	28.14819435	15.5118375	0	PC-T	-0.71683872	0.23333257	0.86766976	1.0337112	0.049224403	-1.7310258	-0.13306467	-1.638489	0.59550446	0.36327276	0	.	0	0.43125001
3007	male	19.27945205	1	in-law	elementary school		.	2800	.	.	.	.	150.15	22.93189106		51.7	27.88957715	17.9927875	0	PC-T	-0.47326833	1.1565372	1.7985209	0.98277676		-0.81264526		-1.3505727			0	.	.
3008	male	28.95342466	1	in-law	middle school	38	0	2900	.	.	.	.	143.3	19.64948437		40.35	21.75700008	11.8705875	0	RPC	-1.7566967	-1.1213698	-0.026870158	-0.22503003		-1.3582317	0.37402433	-1.5659738	0.64243156	-0.5601055	0	.	0
3009	male	21.2	1	in-law	middle school		.	3300	.	.	.	.	155.5	23.55227924		56.95	25.72724212	18.7353375	0	MG-T	0.52911741	2.2101946	2.1435273	0.55690634		-1.4392724		-1.6690049			0	.	.
3012	female	21.58630137	1	in-law	middle school	41.71428571	0	3100	.	.	.	.	147.35	17.45576673		37.9	19.30621117	12.20513438	1	PC-T	-0.99788141	-1.6130767	-1.2468264	-0.70771122		-0.51889348		-1.7618554		1.286651	0	.	0
3013	male	19.83561644	1	in-law	middle school	42.28571429	0	3000	3155	48.6	32.1	12.5	155.15	19.02663199		45.8	23.10155446	12.6996	0	PC-T	0.46354073	-0.027573088	-0.37324685	0.039779015		-0.99950701		-1.5683825		1.5707674	0	0	0
3014	female	24.3369863	0	husband only	occupational or above	34.42857143	1	3300	.	.	.	.	150.8	19.26067164		43.8	21.54142428	9.6227875	0	RPC	-0.35148314	-0.4289664	-0.24309421	-0.26748753		0.43910089		0.11074046		-2.3358328	0	.	0
3019	male	19.71506849	0	parents	middle school		.	3100	.	.	.	.	155.95	21.05228316		51.2	35.2141091	16.54245938	0	PC-T	0.6134302	1.0561888	0.75324535	2.4253383		-0.19017071		-0.13239336			0	.	.
3020	male	22.63287671	0	parents	middle school	41.71428571	0	3300	.	.	.	.	142.35	20.87494906		42.3	33.13044668	14.19120938	0	RPC	-1.9346905	-0.7300114	0.65462744	2.0149624		-1.0605193		-1.0349777		1.286651	0	.	0
3021	female		1	parents	middle school	39.42857143	0	3100	.	.	.	.	153.35	20.36891767	5.1	47.9	26.80940414	15.8564	0	PC-T	0.12628947	0.3938899	0.37321651	0.77003741	-0.65046531	0.53432405	0.92135864	0.16245995	1.1983867	0.15018547	0	.	0
3022	female	23.16438356	1	parents	middle school		.	3600	.	.	.	.	150.05	18.56539878		41.8	25.28665295	9.0590875	0	PC-T	-0.49200451	-0.8303597	-0.62974489	0.47013265		-0.099810652		-0.2763606			0	.	.
3023	male	21.33972603	1	parents	middle school	39.14285714	0	2900	2945	48.9	33.1	10.6	153.75	20.55919096	5.4	48.6	22.12567534	16.28375938	0	MG-T	0.20123421	0.53437757	0.47903007	-0.1524197	-0.56650257	1.272198	-0.72206986	1.1423489	0.57882941	0.008127275	0	0	0	0.27500001
3024	female	19.75068493	1	parents	middle school	40.57142857	0	3000	2995	48.5	36.8	10.5	145.25	20.2393049	4.3	42.7	17.81473728	14.04533438	0	RPC	-1.3913412	-0.64973271	0.30113706	-1.0014559	-0.87436604	0.47445467	-0.64818972	1.2032516	-0.7624194	0.71841824	0	0	0	0.16875
3029	male	20.08493151	1	parents	middle school	39.85714286	0	2900	2933	49.75	30.2	9.75	139.9	20.23297556	4.5	39.6	21.54291849	11.55023438	0	RPC	-2.3937268	-1.2718924	0.29761723	-0.26719326	-0.81839085	-0.11109877	0.014403311	-0.27223548	-0.95920068	0.36327276	0	0	0	0.3125
3031	male	18.73424658	1	parents	middle school	39	0	3000	2883	48.1	33.95	11	141.4	19.7059512	2.6	39.4	19.80310318	16.5504	0	MG-T	-2.1126842	-1.3120317	0.004531817	-0.60984868	-1.3501551	-1.2479572	-0.84271586	-1.6040564	-0.288975	-0.062901825	0	0	0	0.125
3032	male	19.81917808	1	parents	middle school	38.42857143	0	3200	2768	48.95	36	10.15	159.4	19.44241974	5.55	49.4	20.95284721	17.4565875	0	MG-T	1.2598284	0.6949349	-0.14202161	-0.38340738	-0.52452117	-1.8688914	-1.2767701	-1.6855025	-0.98436433	-0.34701821	0	0	0	0.25
3036	female	19.56712329	1	parents	middle school	40.57142857	0	2700	2783	49.05	33.05	10.15	150.45	18.51098969	6.7	41.9	25.29301664	17.3727875	0	MG-T	-0.41705978	-0.81029004	-0.66000253	0.47138596	-0.2026639	0.31405589	-0.48927703	0.11839805	-0.92762285	0.71841824	0	0	1	0.5
3038	female	22.52876712	0	parents	occupational or above	38.28571429	0	3000	2943	47	31.25	9	141.65	20.68306701	4.95	41.5	17.64390096	25.4184	0	PC-T	-2.0658438	-0.89056873	0.54791921	-1.035102	-0.69244671	-0.86443633	-1.0040872	-0.65062273	-0.81988817	-0.41804731	0	0	0	0.27812499
3039	female	22	1	parents	elementary school		.	3000	.	.	.	.	149.15	18.47546197		41.1	21.61019904	15.85875	1	MG-T	-0.66063017	-0.97084737	-0.67975998	-0.2539424		-2.0203295		-1.3095118			0	.	.
3041	male	18.79452055	0	parents	middle school	39.57142857	0	2900	2905	47.05	32.35	9.9	154.05	19.80498203	11	47	24.86173639	16.0395375	0	MG-T	0.25744274	0.2132629	0.059604209	0.38644561	1.0008024	-0.13840382	-0.62224013	0.99006855	-0.50079751	0.22121456	0	0	0
3042	female	20.53150685	1	parents	middle school	37.42857143	0	3500	2453	49.65	35.45	10.05	156.9	20.75749839	10.85	51.1	23.19681282	23.0947875	0	PC-T	0.79142392	1.0361192	0.58931154	0.058540083	0.95882106	-1.2036266	0.57131612	0.46076241	1.16362	-0.84422189	0	1	0	0.234375
3043	male	19.36986301	1	husband only	middle school		.	3000	.	.	.	.	157.8	18.47327239		46	19.41095541	15.29625	1	RPC	0.96004957	0.012566244	-0.68097764	-0.68708187		0.84721524		0.48028776			0	.	.
3045	male	17.9260274	1	parents	middle school	39.85714286	0	2600	2958	48.45	33.3	10.05	148.1	18.32803629	8.8	40.2	19.04456561	17.49385	1	MG-T	-0.85736006	-1.1514744	-0.76174539	-0.75924212	0.38507548	-1.8211777	0.33030063	-1.7537313	0.23702368	0.36327276	0	0	0	0.4375
4001	female	22.0739726	1	in-law	middle school	38.85714286	0	3200	.	.	.	.	164.85	17.99413424	10.1	48.9	25.37898885	10.79	1	MG-T	2.2809503	0.59458655	-0.94743288	0.48831812	0.74891412	-1.1255298	0.3565571	-0.99033189	0.54612011	-0.13393092	0	.	0
4002	female	22.73972603	1	husband only	elementary school		.	3300	.	.	.	.	154.5	16.92483321		40.4	25.58323854	9.66915	1	PC-T	0.34175557	-1.111335	-1.5420858	0.52854496		-1.9011307		-1.5392456			0	.	.
4003	male	19.49041096	1	in-law	middle school	38.85714286	0	2900	.	.	.	.	154.7	20.1194296	6.25	48.15	29.85282038	15.21585	0	RPC	0.37922794	0.44406405	0.23447278	1.3694361	-0.32860807	-1.6590424		-1.5159765		-0.13393092	0	.	0	0.38749999
4004	male	18.15616438	1	in-law	middle school		.	2900	.	.	.	.	156.95	17.82140255		43.9	23.08006568	13.2734375	1	PC-T	0.80079198	-0.40889674	-1.0434914	0.035546817		-1.5063941		-0.86392015			0	.	.
4005	female	18.07123288	1	in-law	middle school	42.71428571	0	2500	.	.	.	.	147.5	20.10916403	6.65	43.75	25.28983471	13.1196	0	MG-T	-0.96977717	-0.43900123	0.22876397	0.47075927	-0.2166577	-0.63173044	-0.42586461	-0.92588204	0.56145686	1.7838547	0	.	1	0.32499999
4006	male	18.49041096	1	in-law	middle school		.	3000	.	.	.	.	147.7	18.79415768		41	28.73865	8.9176	0	RPC	-0.9323048	-0.99091703	-0.50252897	1.150001		-1.6845195		-1.4353842			0	.	.
4008	male	23.99178082	0	in-law	occupational or above	38.14285714	0	3100	.	.	.	.	154.9	22.27639315	9.95	53.45	30.39241051	19.2304	0	PC-T	0.41670027	1.5077564	1.4339895	1.475708	0.70693278	-0.082524583	-0.056699976	0.82110888	0.59174144	-0.48907641	0	.	0	0.58125001
4009	female		1	in-law	middle school		.	3300	.	.	.	.	150.3	18.23808582		41.2	22.53473824	13.45013438	1	MG-T	-0.44516405	-0.95077771	-0.81176811	-0.071855046		-0.10698912		-0.70308745			0	.	.
4011	male	26.54520548	1	in-law	elementary school		.	3200	.	.	.	.	148.2	23.03849523		50.6	30.63789859	19.62085938	0	RPC	-0.83862388	0.93577087	1.8578049	1.5240567		0.34792563		-0.4332765			0	.	.
4012	male	22.6630137	1	in-law	middle school		.	2700	.	.	.	.	155.35	20.7179838		50	30.31703949	16.5914	0	RPC	0.5010131	0.81535286	0.56733692	1.4608637		0.19792587		-0.68163157			0	.	.
4015	male	18.92054795	1	husband only	middle school		.	2900	.	.	.	.							.	PC-T						-0.087213077		-0.36082578			0	.	.
4016	male	24.17534247	0	husband only	high school	38.71428571	0	2500	2308	44.4	31.3	8.05	154.55	20.63996234	10.6	49.3	25.95671101	19.11195938	0	MG-T	0.35112366	0.67486525	0.52394813	0.60210007	0.88885206	-0.44146946	1.625862	-0.082855545	2.669347	-0.20496002	0	1	1
4017	female	22.50410959	1	husband only	middle school		.	3300	.	.	.	.	144.35	19.38865972		40.4	20.27698416	11.5830875	0	PC-T	-1.5599668	-1.111335	-0.17191829	-0.51651812		0.16513458		-0.15748911			0	.	.
4018	female	17.70410959	1	husband only	middle school		.	3200	.	.	.	.	152.5	18.48965332		43	22.6443118	14.63773438	1	MG-T	-0.032968067	-0.58952373	-0.67186797	-0.050274607		-0.26151353		-0.079936273			0	.	.
4019	female	23.79178082	1	husband only	middle school		.	3400	.	.	.	.	157.45	20.24969038		50.2	20.53458033	20.9512875	0	MG-T	0.8944729	0.85549223	0.30691257	-0.46578473		0.28507206		-0.091501862			0	.	.
4020	female	21.8739726	1	husband only	middle school	39	0	3000	2883	51.1	33.75	9	147.05	20.34804169	-0.55	44	16.13884604	18.56835938	0	PC-T	-1.0540899	-0.38882709	0.36160707	-1.3315215	-2.2317641	-0.77587324	0.086662315	-0.38937595	-0.95115536	-0.062901825	0	0	0	0.234375
4021	male	21.70136986	0	in-law	occupational or above	39.57142857	0	3400	3385	51.25	35.35	11.75	153.75	17.57683918	13.875	41.55	19.57207134	10.90265	1	PC-T	0.20123421	-0.88053387	-1.1794964	-0.65535021	1.8054457	0.38205591	-0.63803452	1.3955625	0.1328603	0.22121456	0	0	0	0.58906251
4023	male	22.30410959	1	in-law	high school		.	3500	.	.	.	.	150.95	18.82743069		42.9	20.88783511	15.0970375	0	MG-T	-0.32337889	-0.60959339	-0.48402539	-0.39621148		-1.9279535		-1.8165616			0	.	.
5001	female	19.50958904	1	in-law	middle school		.	2500	.	.	.	.	163.1	18.83344655		50.1	29.03070263	14.4296875	0	MG-T	1.9530672	0.83542258	-0.4806799	1.2075206		0.5755294		0.80477858			0	.	.
5002	male	20.84109589	0	in-law	high school	38.57142857	0	2900	2770	50	33.05	10.15	157.45	16.4780847	12.15	40.85	20.02352739	6.77285	1	PC-T	0.8944729	-1.0210216	-1.7905287	-0.56643629	1.3226597	-0.41602048		-0.80133629		-0.27598912	0	0	0	0.63125002
5003	male	22.09315068	0	in-law	high school	37	0	.	2680	46.25	33.45	10.1	157.45	16.4780847	27.35	40.85	20.02352739	6.77285	1	RPC	0.8944729	-1.0210216	-1.7905287	-0.56643629	5.5767732	1.2333966	-0.38055688	1.6865536	-0.71907938	-1.0573092	.	0	0	0.61874998
5004	female	26.20547945	0	in-law	occupational or above	41.85714286	0	3100	3175	49.75	34.7	11	156.7	17.6746872	9.6	43.4	21.41456212	10.97158438	1	PC-T	0.75395155	-0.5092451	-1.1250818	-0.29247296	0.60897619	-0.56073815	-0.01500552	-0.66250229	0.75547457	1.3576801	0	0	0
5006	male	22.71232877	0	in-law	occupational or above	39.57142857	0	3700	3535	.	.	.	159.05	22.57193346	7	57.1	33.6222255	25.22988438	0	RPC	1.1942518	2.2402992	1.5983436	2.1118178	-0.11870113	1.7234275	1.3101311	1.7577691	0.95296848	0.22121456	0	0	0	0.49375001
5007	female	18.70958904	1	in-law	middle school	41.42857143	0	3800	3750	49.95	33.9	13.15							.	MG-T							0.19372647		0.86575395	1.1445928	0	0	0	0.44374999
5009	male	25.66849315	0	parents	occupational or above	40.57142857	0	3200	3350	50.05	32.75	11.4	151.3						.	MG-T	-0.25780225					0.21646766		1.2318487		0.71841824	0	0	0	0.51249999
6001	male	19.10684932	1	in-law	high school	40	0	2800	.	.	.	.			13.05	40.95	18.51116051	8.61165	.	PC-T		-1.0009519		-0.86429584	1.574548	-1.7699748	0.37244365	-1.6448293	0.75561142	0.43430185	0	.	0
6002	female	18.19178082	1	in-law	middle school	38.42857143	0	2900	3015	50.1	32.9	10.5	154.35	18.23797068	13.8	43.45	22.92680135	13.2421875	1	PC-T	0.31365129	-0.49921024	-0.81183213	0.005361515	1.7844549	-0.088969752	-2.2243059	-0.4618296	-1.0431433	-0.34701821	0	0	0	0.578125
6003	male	20.36438356	0	husband only	occupational or above	35.14285714	1	3100	3023	49.4	36.55	9.35	164.9	19.82199918	18.05	53.9	25.45072104	15.25648438	0	RPC	2.2903185	1.5980699	0.069067679	0.50244576	2.9739275	0.32484037		0.74303675		-1.9806874	0	0	0	1.028125
6004	female	18.68219178	1	in-law	middle school	40.85714286	0	2700	2673	48	33.25	9.5	150.65	19.78372511	5.9	44.9	25.56246467	12.28148438	0	PC-T	-0.37958741	-0.20820008	0.04778295	0.52445358	-0.4265646	0.49712092	-0.98409617	0.17591207	-0.55372763	0.86047643	0	0	1	0.49687499
6005	female	21.68493151	1	in-law	middle school	39.28571429	0	3300	.	.	.	.	153.65	24.22874391	2.6	57.2	35.03388535	18.89625	0	RPC	0.18249802	2.2603688	2.5197184	2.3898432	-1.3501551	-0.073283225		-0.13152373		0.079156369	0	.	0	0.32499999
6006	female	21.18082192	0	in-law	high school	30	1	2600	2660	50.4	33.6	9.85	152.35	19.00000312		44.1	17.87460263	14.3357875	0	RPC	-0.061072338	-0.3687574	-0.3880555	-0.98966551		-0.52082747		-0.038908061		-4.537735	0	0	.
6007	female	19.43013699	1	in-law	high school	39.57142857	0	3300	3413	50.25	34.95	10.75	154.4	21.22540202	6.5	50.6	21.63713384	23.8375875	0	MG-T	0.32301939	0.93577087	0.84951913	-0.2486376	-0.25863907	0.21498497	1.0219326	-0.15827246	1.324785	0.22121456	0	0	0	0.38124999
6009	male	19.59726027	1	in-law	high school	41	0	3400	3413	51.25	34.25	11.1	158.6	20.87146517	6.5	52.5	22.69460199	24.2138375	0	MG-T	1.109939	1.3170946	0.65268999	-0.040369987	-0.25863907	-0.80084276		-0.12917072		0.9315055	0	0	0	0.35312501
7001	male	19.27671233	1	in-law	middle school		.	2500	.	.	.	.	153.55	21.0793273		49.7	28.55297024	15.90960938	0	MG-T	0.16376184	0.75514388	0.76828498	1.1134316		-0.10709388		0.69854647			0	.	.
7002	male	21.27945205	1	in-law	middle school		.	4300	.	.	.	.	156.4	19.37781673		47.4	27.20302948	11.96595938	0	PC-T	0.697743	0.29354158	-0.17794822	0.84756166		-0.030654274		-0.16168757			0	.	.
7003	male	20.25479452	1	in-law	middle school	42.14285714	0	3100	3065	51	34	10.55	152.1	23.12572484	4.8	53.5	28.81574212	15.6468375	0	RPC	-0.10791279	1.5177912	1.9063145	1.1651843	-0.73442811	-0.92530358	0.18390629	-1.1621873	-0.33758804	1.4997383	0	0	0
7004	male	22.26575342	1	in-law	middle school	35.71428571	1	3100	.	.	.	.	149.05	17.78005643	13.05	39.5	21.49960263	10.7107875	1	MG-T	-0.67936635	-1.291962	-1.0664845	-0.27572426	1.574548	-0.34005228		-0.74394846		-1.696571	0	.	0	0.47812501
7005	female		1	in-law	middle school		.	3000	.	.	.	.	151.95	20.44280989		47.2	23.54224721	13.3671875	0	PC-T	-0.13601707	0.25340223	0.41430897	0.12657315		0.3518486		0.27529341			0	.	.
7007	female		1	parents	occupational or above	38.42857143	0	3500	.	.	.	.	150.45	21.47098088	10.45	48.6	31.4261505	17.14470938	0	RPC	-0.41705978	0.53437757	0.98608887	1.6793023	0.84687072	0.85913193	0.1818658	0.65251297	-0.42442453	-0.34701821	0	.	0	0.49062499
7008	male		0	parents	occupational or above	39.57142857	0	3300	3213	51.1	32.8	10.9	156.25	18.6368	6.2	45.5	23.45879013	20.0016	0	MG-T	0.66963875	-0.087782085	-0.5900377	0.11013633	-0.34260184	-0.02314005	0.59430784	-0.45536026	0.32229802	0.22121456	0	0	0
7009	male	26.38630137	0	parents	occupational or above	39.28571429	0	2500	2458	47.05	32.75	9.05	146.15	19.66308475	7.9	42	26.16441282	20.1271875	0	RPC	-1.2227156	-0.79022038	-0.019306799	0.6430068	0.13318717	-0.38438284	-0.48473737	0.920232	-0.30334055	0.079156369	0	1	1	0.32187501
7010	male	23.90958904	0	in-law	occupational or above	39	0	2800	.	.	.	.	154.05	18.45655772		43.8	22.49674013	20.96365	1	RPC	0.25744274	-0.4289664	-0.69027293	-0.079338744		-0.29675853		-0.37464464		-0.062901825	0	.	0
7011	male	23.35068493	0	in-law	occupational or above		.	3100	.	.	.	.	164.45	17.37921285		47	15.32070263	16.8896875	1	RPC	2.2060056	0.2132629	-1.289399	-1.4926543		-0.57422072		-0.23711622			0	.	.
8001	male	20.12876712	1	in-law	middle school	40.14285714	0	2400	2603	47.05	33.1	9.05	158.7	19.07829406	7.3	48.05	22.6885039	15.5320375	0	MG-T	1.1286752	0.42399439	-0.34451687	-0.041571002	-0.034738366	-1.5497873	0.95623916	-0.78268814	1.5727365	0.50533098	1	0	1
8002	male	21.96164384	1	in-law	middle school		.	2600	.	.	.	.	145.3	17.50182005		36.95	18.19325804	13.3180875	1	PC-T	-1.3819731	-1.8037385	-1.2212155	-0.92690653							0	.	.
8003	male	22.99452055	0	in-law	occupational or above	39.42857143	0	2900	3205	46.4	34.1	11.35	154.75	17.20425617		41.2	22.37986228	9.480209375	1	RPC	0.38859603	-0.95077771	-1.3866948	-0.10235775		0.80551702		-0.12234344		0.15018547	0	0	0
8004	male	20.16164384	1	in-law	middle school	36.42857143	1	2900	2950	48.25	33.4	10.15	159.85	21.73996207	4.45	55.55	28.52958601	16.53908438	0	PC-T	1.3441412	1.9292194	1.1356729	1.108826	-0.83238465	0.75196928	0.097975478	-0.38670021	0.58616424	-1.3414255	0	0	0	0.19374999
8005	male	21.02739726	1	in-law	middle school	41.42857143	0	3200	2965	46.9	33.6	10.35	154.95	20.15868509	2.55	48.4	30.83246146	16.6964	0	RPC	0.42606837	0.49423823	0.25630331	1.5623758	-1.3641489	0.1591326		-0.67655879		1.1445928	0	0	0	0.13437501
8006	male	29.87671233	1	in-law	middle school		.	3100	.	.	.	.	162.65	19.24020288		50.9	26.59965846	14.88620938	0	PC-T	1.8687544	0.99597985	-0.25447717	0.72872818		-0.21369512		-0.18655857			0	.	.
8007	female	29.62739726	1	in-law	occupational or above	38.57142857	0	3800	3053	51.4	34.85	9.45	151.5	19.51878356	10.85	44.8	28.62651435	18.48833438	0	MG-T	-0.22032988	-0.22826974	-0.09955465	1.127916	0.95882106	1.1845616	0.36061558	0.23435028	1.2644635	-0.27598912	0	0	0	0.58125001
8008	female	19.00273973	1	in-law	middle school	35.28571429	1	3000	2775	49.4	34.45	10.4	153.45	22.33839461	0.9	52.6	31.06211148	27.33458438	0	MG-T	0.14502566	1.3371642	1.4684694	1.6076051	-1.8259441	0.80257577		1.1428388		-1.9096583	0	0	0
8009	female	20.58630137	1	in-law	middle school	39.57142857	0	3200	.	.	.	.	155.45	24.04333345	8.7	58.1	39.76010512	20.92958438	0	RPC	0.51974928	2.4409959	2.416609	3.3206689	0.35708788	0.5435493	-0.60854471	0.10491953	-1.0689565	0.22121456	0	.	0	0.44687501
8010	male	17.09863014	1	in-law	middle school	38.28571429	0	3100	3185	50.05	34.1	12.05	149.45	17.90886871		40	22.07889459	11.37015	1	PC-T	-0.60442162	-1.1916137	-0.99485022	-0.16163313		0.27803731	1.3616142	0.4195523	1.5428778	-0.41804731	0	0	0
8013	male	27.57808219	1	in-law	elementary school	38.57142857	0	2600	2513	47	32.45	9.75	153.8	20.56696333	0.55	48.65	24.70391791	16.0032875	0	MG-T	0.2106023	0.54441237	0.48335239	0.35536337	-1.9239006	0.44227365	-2.1790025	-0.69097322	-2.1834762	-0.27598912	0	0	0	0.20625
8014	female	17.57534247	1	in-law	middle school	37.71428571	0	2800	.	.	.	.	146.05	19.90098498	6.3	42.45	19.41095541	15.29625	0	PC-T	-1.2414517	-0.69990689	0.11299276	-0.68708187	-0.31461427	-0.88115561	-0.20360473	-0.54766786	-0.4314183	-0.7021637	0	.	0	0.328125
8015	male	21.87945205	1	in-law	middle school	38.57142857	0	2900	3098	50.05	34.25	9.9	151.05	17.59722109	8.35	40.15	15.01598097	10.4905875	1	MG-T	-0.30464271	-1.1615092	-1.1681617	-1.552669	0.25913131	1.7475495	0.043015059	1.7696897	-0.10653536	-0.27598912	0	0	0	0.44999999
8016	female	18.62739726	1	in-law	middle school		.	3000	.	.	.	.	154.85	17.57823069		42.15	21.16021664	11.7555875	1	RPC	0.40733221	-0.76011592	-1.1787225	-0.3425661		0.18464604		0.24236873			0	.	.
9001	male	23.76986301	0	husband only		40.85714286	0	3400	3500	52.05	35.45	11.1							.	MG-T						0.31673789	1.8592225	0.091567166	2.1988003	0.86047643	0	0	0	0.49062499
9002	female	26.43835616	1	in-law	high school	39.71428571	0	3000	3123	49.1	33.5	10.3	160.25	18.76942472	9.4	48.2	26.41161563	11.24463438	0	MG-T	1.419086	0.45409888	-0.51628327	0.69169325	0.55300099	0.81178623	-0.88268912	0.57390976	0.002379606	0.29224366	0	0	0	0.34062499
9003	female	21.27123288	1	in-law		39.28571429	0	2800	2843	51.2	34.05	10.1	148.55	18.44374448	4.5	40.7	21.93125868	15.3507875	1	RPC	-0.77304721	-1.051126	-0.69739854	-0.19070992	-0.81839085	0.660191	-0.621759	0.40830356	-0.77450585	0.079156369	0	0	0	0.30625001
9004	female	24.27123288	0	in-law	occupational or above	38.28571429	0	3300	3143	47.45	33.35	10.35	148.85	20.62616664	7	45.7	26.30001664	16.3657875	0	RPC	-0.71683872	-0.047642753	0.51627618	0.66971391	-0.11870113	0.30505225	-0.041716188	0.81361854	-0.087935828	-0.41804731	0	0	0	0.546875
9006	male	23.03835616	1	parents	occupational or above	40.28571429	0	3000	2888	48.25	34.65	10.25	155.25	21.65744825	11.9	52.2	28.98362428	15.6805875	0	RPC	0.48227692	1.2568855	1.0897859	1.1982485	1.2526908	-1.0027169	0.17314287	-0.60392028	-0.174548	0.57636005	0	0	0
9007	male	21.62465753	1	in-law			.	3000	.	.	.	.	148.25	21.06646116		46.3	19.90450008	13.7230875	0	PC-T	-0.82925576	0.072775245	0.76112992	-0.58987862		1.1823295		1.9674548			0	.	.
10001	female	30.15342466	1	in-law	middle school	38.28571429	0	3500	.	.	.	.	145.3	17.85706673		37.7	21.37283521	12.07620938	1	PC-T	-1.3819731	-1.653216	-1.023658	-0.30069104		-0.60342884		-0.73031145		-0.41804731	0	.	0
10002	male	19.81369863	1	in-law	middle school	39.57142857	0	3300	3790	52.75	35.75	11.7	147.2	21.94496544		47.55	28.04794814	14.617856	0	MG-T	-1.0259857	0.32364607	1.2496781	1.0139678		0.78076774		0.43139952		0.22121456	0	0	0
10003	female	18.89315068	1	in-law	middle school	40.85714286	0	2600	.	.	.	.	154.85	17.93271458		43	22.87875848	13.29023038	1	PC-T	0.40733221	-0.58952373	-0.9815892	-0.004100496		0.043829884		0.11247735		0.86047643	0	.	1
10005	male	20.36438356	0	in-law	occupational or above	39	0	3100	2490	49.15	31.4	8.95	150.8	17.94144756	7.8	40.8	16.90783935	12.20700938	1	MG-T	-0.35148314	-1.0310564	-0.97673267	-1.1800689	0.10519958	-0.47167408	-1.2529398	-0.49970382	-0.22496653	-0.062901825	0	1	1	0.28749999
10006	female	23.53150685	0	in-law	middle school	40.14285714	0	3000	2835	50.15	32.9	10.1	145.05	19.93868439	5.75	41.95	27.62698346	13.85888438	0	RPC	-1.4288136	-0.80025524	0.13395791	0.93105912	-0.468546	-0.063847132	-0.88201237	-0.43679428	-0.84304863	0.50533098	0	0	1	0.16875
10009	female	17.77808219	1	in-law	middle school	38.42857143	0	3200	3188	48	34.05	10.35	159.55	17.40243856	8.9	44.3	22.08040305	13.35450938	1	RPC	1.2879328	-0.32861808	-1.2764829	-0.16133603	0.41306308	1.5197954	-0.54242182	0.72951126	-1.0519121	-0.34701821	0	0	0
10010	male	19.35890411	1	parents	middle school	38.28571429	0	1600	2740	46.1	32.1	10.75	157.95	16.63446495	8.5	41.5	26.41161563	11.24463438	1	MG-T	0.98815382	-0.89056873	-1.7035635	0.69169325	0.30111271	1.4949883	1.6845807	1.3097242	0.8022452	-0.41804731	1	0	0	0.41249999
10011	male	19.5260274	1	parents	middle school	38.57142857	0	2700	2960	48.35	34.1	9.35	149.05	19.58056847	5.95	43.5	30.02485209	17.50400938	0	RPC	-0.67936635	-0.48917541	-0.065195225	1.4033177	-0.41257083	0.58770657	-1.4057096	0.010537622	-1.2109066	-0.27598912	0	0	0	0.33750001
10012	female	22.30958904	1	in-law	middle school	39.14285714	0	2700	2613	47.95	32.05	9.45	154.25	18.03046581	9.1	42.9	19.06310846	14.92275938	1	PC-T	0.29491511	-0.60959339	-0.92722839	-0.75559008	0.46903825	0.72203726	0.19055051	0.41828188	-0.33209991	0.008127275	0	0	1	0.44374999
10014	female	17.13972603	1	parents	middle school	40.57142857	0	3100	2453	46.25	33.15	8.5	147.75	18.55239764	7.55	40.5	21.82303511	14.1618375	0	MG-T	-0.92293668	-1.0912653	-0.63697499	-0.21202448	0.035230611	1.7641118	-0.36318859	1.0406203	-0.61968929	0.71841824	0	1	1	0.43437499
10016	male	22.87123288	1	in-law	high school	38.14285714	0	3400	3368	49.05	34.4	11.15	147.4	20.75781203	8.1	45.1	27.06720454	17.7990375	0	RPC	-0.98851329	-0.16806075	0.58948594	0.82081103	0.18916234	0.85462201	2.3594313	0.10433274	1.3207525	-0.48907641	0	0	0	0.51249999
10019	male	18.03835616	1	parents	middle school	38.85714286	0	3000	2910	46	33.05	9.05	143.5	18.3564205	5.25	37.8	21.54740135	17.6215875	1	MG-T	-1.7192245	-1.6331464	-0.74596059	-0.26631036	-0.60848397	-0.56797302	-0.87552774	-0.57370073	-1.068498	-0.13393092	0	0	0	0.27187499
10020	female	20.28767123	1	parents	high school		.	3500	.	.	.	.	148.25	21.06646116		46.3	31.02926123	16.0855875	0	PC-T	-0.82925576	0.072775245	0.76112992	1.6011354		-0.83106482		-0.28170329			0	.	.
10021	male	18.37260274	1	parents	high school	40.42857143	0	3100	3140	48.45	34.05	10.45	152.6	19.15251413	5.4	44.6	21.76	15.89625	0	PC-T	-0.014231885	-0.26840907	-0.30324206	-0.2244392	-0.56650257	-1.7624687	-1.4406958	-1.4450779	-0.68338275	0.64738911	0	0	0	0.21875
10023	male	22.80821918	1	parents	middle school	38.57142857	0	2600	2705	47.1	33	9.55	143.05	19.59605494	3.9	40.1	20.36758758	21.51	0	RPC	-1.8035372	-1.1715441	-0.056582987	-0.49867386	-0.98631638	-0.52208048	0.15753064	-0.47933054	-0.51982343	-0.27598912	0	0	0	0.171875
10025	male	18.04109589	1	parents	middle school	38.28571429	0	2700	2627.5	47.05	33	9.9	153.05	20.74768288	6.6	48.6	28.50454013	14.95585	0	MG-T	0.070080929	0.53437757	0.58385301	1.1038933	-0.2306515	-0.29238966	0.43870938	-0.37544855	1.1365834	-0.41804731	0	0	0	0.26249999
10026	male	19.54246575	1	in-law	middle school	37.85714286	0	2800	2460	47.65	37.85	9.55	148.75	19.25287762	3	42.6	19.48857396	9.2902875	0	RPC	-0.73557484	-0.66980237	-0.24742857	-0.67179495	-1.2382047	-1.0842491	0.3142612	-1.097544	-0.32885182	-0.63113457	0	1	0	0.33437499
11001	male	19.56986301	1	in-law	middle school		.	3100	.	.	.	.	147.9	23.10919472		50.55	32.98137677	18.13088438	0	RPC	-0.89483243	0.92573607	1.8971219	1.9856031		-0.66419399		-0.96415526			0	.	.
11002	male	18.31780822	1	in-law	middle school	33.42857143	1	2900	2650	47.95	32.95	11	156.35	18.30616062	6.25	44.75	23.03557805	12.39933438	1	MG-T	0.68837494	-0.23830459	-0.77391076	0.026785009	-0.32860807	0.056282409	-0.41760713	-0.37236205	0.20431443	-2.8330367	0	0	0	0.1375
11003	male	19.48493151	1	in-law	middle school	42	0	2800	2950	50.55	34.1	11.2	152.85	19.38953151	3.6	45.3	23.78555034	13.12388438	0	RPC	0.032608569	-0.12792142	-0.17143348	0.17449152	-1.0702791	-0.16775025	-0.26619419	-0.096187368	-0.36200428	1.4287091	0	0	1	0.36250001
11004	male	18.3890411	1	in-law	middle school	39.14285714	0	3800	3700	52.3	35	10.9	157.85	19.4247836	5.6	48.4	25.77050607	15.32523438	0	RPC	0.96941763	0.49423823	-0.15182932	0.56542718	-0.51052737	0.00816183		-0.20581695		0.008127275	0	0	0
11005	male	19.21917808	1	husband only	middle school		.	3400	.	.	.	.	154.1	18.21297261		43.25	25.99852008	13.55263438	1	RPC	0.26681083	-0.53934956	-0.8257339	0.6103344		-0.11016806		1.0874401			0	.	.
11006	female	23.39726027	1	in-law	middle school	39.28571429	0	3000	2745	47.75	33.3	9.4	150.85	19.37974063		44.1	25.24371467	12.22523438	0	RPC	-0.34211507	-0.3687574	-0.17687832	0.46167597		0.61428773		-0.38051254		0.079156369	0	0	0
11007	female	22.3890411	1	husband only	high school		.	3200	.	.	.	.	153.65	16.73138784		39.5	18.14981053	8.809584375	1	MG-T	0.18249802	-1.291962	-1.6496633	-0.93546349		-0.8526392		-1.3745108			0	.	.
11008	male	24.14794521	1	husband only	middle school	34.28571429	1	2800	.	.	.	.	154.7	21.31029927		51	29.58621101	15.48245938	0	PC-T	0.37922794	1.0160495	0.89673162	1.3169276		-0.61036962		-0.71649265		-2.406862	0	.	0
11009	male	20.29315068	1	in-law			.	3700	.	.	.	.	160.05	18.97251533		48.6	25.70161791	15.0055875	0	MG-T	1.3816136	0.53437757	-0.40334186	0.55185968		-0.21681364		-0.45192754			0	.	.
11012	female	17.44931507	1	in-law	middle school	34.28571429	1	3800	2800	49.2	32.9	9.85	150.85	17.18249113		39.1	16.51767588	9.7920375	1	MG-T	-0.34211507	-1.3722407	-1.3987987	-1.2569113		0.037348446		-0.51371336		-2.406862	0	0	0
11013	male	21.62191781	1	husband only	middle school		.	2700	.	.	.	.	149.35	19.098495		42.6	27.25219031	15.01870938	0	MG-T	-0.6231578	-0.66980237	-0.33328286	0.85724384		-0.19810799		-0.63701808			0	.	.
11014	female	23.36986301	1	in-law	middle school	38.28571429	0	3600	2720	47.55	32.55	9.35	155.45	18.53943784		44.8	21.39369477	11.52210938	0	PC-T	0.51974928	-0.22826974	-0.64418215	-0.29658276		0.15956907		-0.39906675		-0.41804731	0	0	0
11015	male	17.69315068	1	in-law	middle school		.	2000	.	.	.	.	156.05	18.60247185		45.3	27.15717836	13.16308438	0	MG-T	0.63216639	-0.12792142	-0.60912806	0.83853132		0.89584082		1.0367388			1	.	.
11016	female	26.68219178	1	in-law	high school		.	3400	3505	.	.	.	154.05	19.88925855		47.2	27.58413935	19.53070938	0	PC-T	0.25744274	0.25340223	0.10647153	0.92262095		0.32547429		0.040416863			0	0	.
11017	female	21.43287671	1	husband only	middle school	39.57142857	0	2800	2983	47.5	33.45	10.05	147.5	20.40792876	4	44.4	21.65809204	23.20815	0	PC-T	-0.96977717	-0.30854842	0.39491108	-0.24450991	-0.95832884	-0.007681835	-0.1906839	-0.080795921	1.083069	0.22121456	0	0	0
11018	male	18.0109589	1	husband only	middle school	39.85714286	0	2800	2780	48.55	33.25	9.55	153.85	17.61736912	7.55	41.7	17.92784707	16.41789338	1	RPC	0.21997039	-0.85042942	-1.1569571	-0.97917902	0.035230611	0.19853561	-1.2621619	0.5747841	-1.6616859	0.36327276	0	0	0
11019	male	23.26575342	1	husband only	middle school	38.71428571	0	2600	2633	47.85	31.9	9.95	155.5	21.21566154	8.55	51.3	22.67326146	24.8556	0	PC-T	0.52911741	1.0762585	0.84410226	-0.04457299	0.31510651	-0.64076626	1.1870701	-0.85755646	0.40303373	-0.20496002	0	0	0	0.246875
11020	male	23.14794521	1	in-law	middle school		.	2700	.	.	.	.	147	18.27942061		39.5	19.75970709	13.6893375	1	RPC	-1.0634581	-1.291962	-0.78878129	-0.61839551		0.29861781		0.1600952			0	.	.
11023	female	20.29863014	1	in-law	middle school	36.42857143	1	3200	3070	48.95	32.05	10.05	162.05	20.39207428	10.8	53.55	21.91320709	20.1608375	0	PC-T	1.7563373	1.5278261	0.38609421	-0.19426517	0.94482726	-0.34127176	0.59942418	-0.28065294	0.48798001	-1.3414255	0	0	0	0.50625002
11024	male	18.71506849	1	in-law	high school	39.71428571	0	3400	3105	51.55	33.9	14.05							.	RPC										0.29224366	0	0	0
11025	female	18.96164384	1	in-law	middle school	38.28571429	0	2800	.	.	.	.	146.55	18.04263906	9.25	38.75	22.01858885	17.1504	1	RPC	-1.1477709	-1.4424845	-0.92045867	-0.1735103	0.51101965	-0.015071157	-0.020534502	0.5999074	-0.79784667	-0.41804731	0	.	0	0.5
11026	male	19.63013699	0	in-law	middle school	39.57142857	0	3000	.	.	.	.	149.9	18.06852778	8.7	40.6	20.04969116	13.7568375	1	RPC	-0.52010876	-1.0711957	-0.90606165	-0.56128335	0.35708788	-0.4957357	0.37271348	-0.32248801	-0.59422153	0.22121456	0	.	0	0.43437499
11027	male	20.30684932	0	parents	occupational or above	38.57142857	0	2600	2513	47.05	34.05	9.15	152.5	21.71459285	10.35	50.5	28.93321783	12.55265	0	MG-T	-0.032968067	0.91570121	1.1215647	1.188321	0.81888312	0.032685462	-0.824772	-0.98249829	-1.1759443	-0.27598912	0	0	0	0.49687499
11028	male	25.22465753	1	parents	high school	41	0	2900	2853	49.35	34.45	9.35	158.25	20.76423361	9.5	52	25.20398288	19.8646875	0	PC-T	1.0443624	1.2167462	0.5930571	0.45385084	0.58098859	-0.36941215	1.0154351	-0.46714002	0.8273502	0.9315055	0	0	1	0.53125
11030	female	24.91506849	0	in-law	middle school	39.57142857	0	3000	2688	51.45	34.45	10.05	154.05	17.3820321	5.525	41.25	18.23253384	12.2421875	1	MG-T	0.25744274	-0.94074291	-1.2878312	-0.91917121	-0.5315181	0.38372663	0.32604304	0.6129576	-0.21533822	0.22121456	0	0	1	0.23281249
11031	female	20.50136986	1	in-law	middle school	40.42857143	0	2500	2448	51.05	33.05	9.85	152.85	23.39156506	1.1	54.65	13.99186696	25.5592875	0	MG-T	0.032608569	1.7485924	2.0541518	-1.7543676	-1.7699689	0.83443773	0.038196594	1.4256911	1.2527529	0.64738911	0	1	1	0.20937499
12002	female	18.07945205	1	in-law	middle school	40	0	3000	.	.	.	.	152.9	18.60691125		43.5	21.01349604	13.69370938	0	PC-T	0.04197666	-0.48917541	-0.60665923	-0.37146264						0.43430185	0	.	0
12003	male	20.33424658	1	in-law	middle school		.	2500	.	.	.	.	149.1	21.34425151		47.45	24.50092008	15.05023438	0	MG-T	-0.66999823	0.30357641	0.91561294	0.31538311		-0.95555919		-0.79494029			0	.	.
12005	female	19.41369863	1	in-law	middle school	39.71428571	0	2900	3405	50.75	34.55	10.45	167.4	19.51984744		54.7	29.07612916	11.05125938	0	RPC	2.758723	1.7586272	-0.098963015	1.2164674		0.66526359	-0.13237889	0.20172487	-0.60174537	0.29224366	0	0	0
12006	female	18.24657534	1	in-law	middle school	40	0	3300	2998	48.9	33.65	9.85	153.65	18.76456915	10.1	44.3	23.76381467	13.70513438	0	MG-T	0.18249802	-0.32861808	-0.51898354	0.1702107	0.74891412	-0.50219434	1.1520244	-0.35531291	2.1319919	0.43430185	0	0	0
12007	male	20.41643836	1	in-law	middle school		.	2500	.	.	.	.	152.45	19.49141394		45.3	22.03818123	14.50023438	0	RPC	-0.042336158	-0.12792142	-0.11477528	-0.1696516		0.74448192		0.011420739			0	.	.
12008	female	22.39452055	0	parents	occupational or above		.	2900	.	.	.	.	156.6	18.67591818		45.8	21.65060607	12.69513438	0	PC-T	0.73521537	-0.027573088	-0.56828356	-0.24598426		0.34898797		-0.084903434			0	.	.
12009	female	19.30684932	0	husband only	middle school	40	0	3000	3375	48.25	36.1	10.9	153.95	20.37922876		48.3	26.50557008	13.04558438	0	RPC	0.23870656	0.47416857	0.37895063	0.71019751		0.70834917	0.69987899	0.48444515	0.21895592	0.43430185	0	0	0
12012	male	18.87671233	1	in-law	middle school	38	0	2900	2465	46.75	33.9	10.75	150	20.62222222	4.8	46.4	23.59021021	18.48383438	0	MG-T	-0.50137258	0.092844911	0.51408261	0.13601942	-0.73442811	0.35305196	-0.70682186	-0.33932588	0.15992066	-0.5601055	0	1	1	0.16875
12013	male	18.04657534	1	husband only	middle school	39.42857143	0	2700	2710	48.75	34	10	143.3	25.07926753	2.55	51.5	28.77383378	23.84738438	0	RPC	-1.7566967	1.1163979	2.9927061	1.1569304	-1.3641489	-0.1021032	-0.33624294	-1.0943108	-1.0472517	0.15018547	0	0	0
12015	female	19.53150685	1	in-law	middle school	39.85714286	0	3600	3143	49.25	36.6	9	149.45	19.96838861	5.85	44.6	25.95349604	14.75370938	0	RPC	-0.60442162	-0.26840907	0.15047683	0.60146689	-0.4405584	0.38119906	1.9828174	0.10805004	-0.32543424	0.36327276	0	0	0
12016	male	17.95068493	1	in-law	middle school	36.71428571	1	2000	2005	44.7	30.45	8.15	153.65	19.1034327		45.1	22.81822534	14.09120938	0	MG-T	0.18249802	-0.16806075	-0.33053693	-0.016022455		0.30361119		1.251421		-1.1993674	1	1	1
12019	male	19.44383562	1	in-law	middle school	32.42857143	1	3400	3093	49.15	35.45	10.15	149.05	19.67059407	8	43.7	29.36788416	14.4921875	0	PC-T	-0.67936635	-0.44903606	-0.015130762	1.2739283	0.16117476	-0.5349158	-0.36070403	-0.62764704	0.22714463	-3.3302402	0	0	.	0.41562501
12022	male	17.62739726	1	parents	middle school	38.28571429	0	2700	.	.	.	.	142.15	22.2699266	6.6	45	19.38941531	13.88148438	0	MG-T	-1.9721628	-0.18813041	1.4303935	-0.69132417	-0.2306515	0.058177419	-0.37569904	0.52461374	-1.0490485	-0.41804731	0	.	0	0.4375
12023	female	19.46027397	1	parents	middle school		.	.	3070	.	.	.	153.35	18.37029736		43.2	18.81831658	13.74398438	1	RPC	0.12628947	-0.54938442	-0.73824346	-0.80380172		0.034123842		0.18362539			.	0	.
12024	male	18.72054795	1	parents	middle school	38.28571429	0	3300	3298	50.1	33.45	10.25							.	MG-T						0.21928264	-1.3073381	0.040648647	-0.91446364	-0.41804731	0	0	0	0.375
12026	female	18.19726027	1	in-law	middle school	40.42857143	0	3000	2803	49	32.55	10.3	154.6	19.5806396	7.8	46.8	18.28307715	27.5992875	0	RPC	0.36049175	0.17312357	-0.06515567	-0.9092167	0.10519958	-0.11074825	-0.70450598	0.27186403	-1.0160538	0.64738911	0	0	1	0.48124999
12027	female	19.19726027	1	in-law	middle school	39.57142857	0	2800	2688	47.45	33.75	10.85	155.5	18.01056647	6.5	43.55	17.44190135	18.7270875	1	PC-T	0.52911741	-0.47914058	-0.93829471	-1.0748857	-0.25863907	-0.7359075	-0.60276616	-0.42565998	-0.53544915	0.22121456	0	0	1	0.32187501
12028	female	20.66027397	1	in-law	high school		.	2700	.	.	.	.	154.2	22.20573615		52.8	23.85857715	22.0237875	0	RPC	0.28554702	1.3773035	1.3946962	0.18887411		1.824067		1.5447593			0	.	.
12029	male	18.16164384	1	in-law	middle school	38.71428571	0	2900	2840	47.65	34.15	10.25	154.25	22.14931348	4.2	52.7	25.38854849	23.8122875	0	PC-T	0.29491511	1.3572339	1.3633188	0.49020088	-0.90235364	0.72023898	-1.6862285	1.7658932	-0.76755774	-0.20496002	0	0	0	0.296875
12030	male	20.05205479	1	in-law	middle school	40.28571429	0	3100	3013	49.95	35.2	10.95	152.85	19.7319515	9.5	46.1	22.02160263	21.4387875	0	MG-T	0.032608569	0.032635909	0.018990938	-0.17291674	0.58098859	2.4138913	0.87783056	1.3311508	0.16216935	0.57636005	0	0	0	0.49375001
12031	female	17.21917808	1	in-law	middle school	40.57142857	0	2900	3000	49.05	31.25	10.05	163.8	20.3686559	6.35	54.65	20.53458033	20.9512875	0	RPC	2.0842204	1.7485924	0.37307093	-0.46578473	-0.30062047	-0.10803533	1.7275512	-0.37658399	0.59088105	0.71841824	0	0	0	0.44999999
12033	female	17.96712329	1	in-law	middle school	39.71428571	0	2800	2843	49.1	32.95	9.55	146.45	19.81573465	5.2	42.5	19.96833511	16.0165375	0	PC-T	-1.166507	-0.68987209	0.065583892	-0.57730633	-0.62247777	-0.71191972	-1.5637983	-0.56217033	-1.5752449	0.29224366	0	0	0	0.33125001
12036	female	21.09589041	1	in-law	middle school		.	2800	.	.	.	.	148.15	18.86240344		41.4	20.88783511	15.0970375	0	MG-T	-0.84799194	-0.91063839	-0.46457657	-0.39621148		-1.1311678		-1.9385196			0	.	.
12038	female	20.70410959	1	in-law	occupational or above	38.85714286	0	3200	3213	48.6	33.35	10.05	158.05	17.65426288	9.2	44.1	16.83008949	12.45335	1	RPC	1.0068901	-0.3687574	-1.13644	-1.1953816	0.49702585	-2.1697986	0.49533319	-1.9804749	-0.10196584	-0.13393092	0	0	0	0.43125001
12041	male	18.92328767	1	in-law	high school		.	2700	.	.	.	.	153.05	20.40615724		47.8	27.7210051	13.5696	0	PC-T	0.070080929	0.37382025	0.39392594	0.94957662		-1.9279293		-1.6044964			0	.	.
12042	female	19.65479452	1	in-law	middle school		.	2900	.	.	.	.	155.5	18.52751729		44.8	23.45570135	15.7132875	0	PC-T	0.52911741	-0.22826974	-0.65081131	0.109528		-2.7775095		-2.0231988			0	.	.
12044	female	21.46849315	1	in-law	middle school	39.85714286	0	2600	.	.	.	.	157.85	17.95989806		44.75	11.99427396	16.7845875	1	RPC	0.96941763	-0.23830459	-0.96647209	-2.1477921		0.63035125		-0.5104115		0.36327276	0	.	1
12045	female	18.55342466	1	in-law	middle school	38.71428571	0	2700	2723	48.75	33.45	10.15	148.45	22.50718977	3.4	49.6	17.89968439	21.84315	0	PC-T	-0.79178339	0.73507422	1.5623387	-0.98472565	-1.1262543	-2.5150084	0.5355621	-2.415138	-0.45971054	-0.20496002	0	0	0	0.30937499
12046	male	19.63561644	1	in-law	high school		.	2900	.	.	.	.	147.35	18.14662821		39.4	13.01266123	16.1021875	1	MG-T	-0.99788141	-1.3120317	-0.86262894	-1.9472214		-2.644202		-2.3155131			0	.	.
12048	male	18.04931507	1	in-law	middle school	41.28571429	0	3000	.	.	.	.	149.5	19.79843626		44.25	12.99770709	20.4513375	0	PC-T	-0.59505349	-0.33865291	0.055964019	-1.9501667		-0.13933533		1.0148803		1.0735637	0	.	0
13002	male	29.59726027	1	in-law	middle school	42.57142857	0	2700	2865	48.75	34.4	10.8	157.05	18.52850242		45.7	25.63280336	14.68745938	0	PC-T	0.81952816	-0.047642753	-0.65026349	0.53830671		-0.99384886		-1.3547213		1.7128255	0	0	1
13003	female	20.59178082	1	in-law	high school	38.14285714	0	2600	2975	50.1	33.8	10.25	157.2	18.83712423	8.2	46.55	23.29992534	13.60950938	0	PC-T	0.84763247	0.12294941	-0.47863469	0.078848019	0.21714994	-0.48462486	0.17110576	-0.53711158	0.99300826	-0.48907641	0	0	0	0.40937501
13005	female	22.31232877	1	in-law	middle school	40.71428571	0	2100	.	.	.	.	156	17.34056542		42.2	23.12151531	10.14938438	1	MG-T	0.62279826	-0.75008106	-1.3108914	0.043710291		-0.52055079		-1.2356122		0.78944731	1	.	1
13006	male	21.97808219	1	in-law	high school	41.14285714	0	3000	3080	47.35	33.3	9.05	154	17.2879069		41	22.85949116	10.9470375	1	PC-T	0.24807465	-0.99091703	-1.3401755	-0.007895181		0.006354118		-0.38093206		1.0025346	0	0	0
13008	male	23.24383562	1	in-law	middle school	39.85714286	0	3700	.	.	.	.	157	21.84672806	7.45	53.85	30.63961815	21.9816	0	RPC	0.8101601	1.588035	1.195047	1.5243953	0.00724302	-0.40849686	1.2639487	-0.10677302	0.46494338	0.36327276	0	.	0
13009	male	21.90136986	1	in-law	occupational or above		.	3300	.	.	.	.	153.55	18.49212616		43.6	20.07295868	17.2090875	1	MG-T	0.16376184	-0.46910575	-0.67049283	-0.55670083		-0.39100933		0.25506389			0	.	.
13010	female	20.31780822	1	husband only	middle school	39.85714286	0	3000	.	.	.	.	156.05	17.96596343		43.75	21.99749689	17.7453375	1	RPC	0.63216639	-0.43900123	-0.96309906	-0.17766435		1.5655106		0.84131491		0.36327276	0	.	0
13013	male	19.98356164	0	parents	high school	40.57142857	0	3100	2978	48.35	34.35	10.15	161.85	19.83170915	17.25	51.95	17.53864459	15.9104	0	MG-T	1.7188649	1.2067114	0.074467525	-1.0558321	2.7500267	-0.84393102	0.87601608	-0.8346644	0.88346756	0.71841824	0	0	0	0.828125
14001	male		.			33.57142857	1	2300	2505	46.25	30.75	9.85	160	22.03125	3.2	56.4	30.24687677	20.86538438	0	PC-T	1.3722456	2.0998116	1.2976621	1.4470452	-1.1822295	-0.19273454		-0.008400958		-2.7620075	1	0	0
14002	female	20.1890411	1	in-law	occupational or above	39.14285714	0	2600	2580	48.05	33.3	9.7	152	19.08760388	3.35	44.1	25.77050607	15.32523438	0	RPC	-0.12664898	-0.3687574	-0.33933955	0.56542718	-1.1402482	0.070882432		-0.18829253		0.008127275	0	0	1	0.359375
14003	male	20.61643836	0	in-law	middle school		.	2900	.	.	.	.	155.7	17.86120155		43.3	21.75700008	11.8705875	1	MG-T	0.56658971	-0.52931476	-1.0213586	-0.22503003		0.053860936		0.3966617			0	.	.
14004	female	23.76438356	1	in-law	middle school	39.85714286	0	2900	2860	49.85	33.95	9.55	151.55	19.59298619	3.65	45	27.72265575	15.73773438	0	RPC	-0.21096179	-0.18813041	-0.058289561	0.9499017	-1.0562854	0.050908968	-1.0336446	-0.19269051	-1.5692419	0.36327276	0	0	0	0.45625001
14006	male	23.42191781	1	in-law	high school	35.42857143	1	2500	2173	46.1	31.1	9.6	143.55						.	PC-T	-1.7098563						2.1534042		1.7408258	-1.8386292	0	1	0	0.44687501
14007	male	19.4	1	in-law	middle school	39.14285714	0	2900	2968	50.55	34.2	10	154.45	20.58285748	5.4	49.1	17.85788861	18.8658375	0	RPC	0.33238748	0.63472587	0.49219134	-0.99295729	-0.56650257	0.8330195	0.31964424	1.1291138	-0.15073806	0.008127275	0	0	0	0.36562499
14008	female	21.62191781	0	in-law	occupational or above	37.71428571	0	3100	.	.	.	.	147.35	18.67628868	7.3	40.55	9.22794785	14.7021875	0	MG-T	-0.99788141	-1.0812305	-0.5680775	-2.6926181	-0.034738366	-0.75236899	-0.10606733	-0.096467555	0.06179725	-0.7021637	0	.	0	0.39687499
15002	male	21	0			39.14285714	0	2600	2635	46.75	33.6	10.35	153.4	20.18565705		47.5	24.65980008	17.2177875	0	MG-T	0.13565756	0.31361124	0.27130276	0.34667441		-0.80799842		-0.43239045		0.008127275	0	0	1
15003	male	17.1260274	1	in-law	middle school	41.14285714	0	2600	.	.	.	.	151.35	26.14941466	2.85	59.9	26.05967406	35.55835938	0	MG-T	-0.24843416	2.8022499	3.5878296	0.62237859	-1.2801861	0.46635893		-0.29774314		1.0025346	0	.	1
15004	female	21.36438356	1	in-law	occupational or above		.	3100	.	.	.	.	154.45	17.69035816		42.2	22.16494031	11.10595938	1	MG-T	0.33238748	-0.75008106	-1.1163669	-0.14468649		0.7785719		0.12367914			0	.	.
15005	female	27.37260274	0	parents	high school	40.85714286	0	3200	3060	50.95	35.45	11.15	144.15	17.90249852	10.9	37.2	15.452709	16.9334375	1	PC-T	-1.5974392	-1.7535644	-0.99839276	-1.4666557	0.97281486		-0.94069284		-0.43231124	0.86047643	0	0	0	0.40312499
15007	male	18.11232877	1	in-law	high school	41.42857143	0	3500	3463	51.85	36.75	10.25	161.05	19.74006156	7.9	51.2	21.82603854	18.30135	0	PC-T	1.5689754	1.0561888	0.023501053	-0.21143295	0.13318717		1.4434146		1.3253521	1.1445928	0	0	0	0.4375
15009	female	19.3369863	1	in-law	high school	39	0	3400	3403	49	33.45	11.35	157.55	17.24276678	10.6	42.8	22.10303471	14.8064	1	RPC	0.91320908	-0.62966305	-1.3652786	-0.15687875	0.88885206		-1.0739944		-1.0807583	-0.062901825	0	0	0	0.68124998
15011	female	21.07945205	1	in-law	high school	36.85714286	1	2500	2340	45.05	31.35	10.25	151.95	20.76764267	4.05	47.95	17.81891154	20.0250375	0	MG-T	-0.13601707	0.40392473	0.59495288	-1.0006338	-0.94433504	-1.3534706	0.35651439	-1.0487847	0.61926895	-1.1283382	0	1	0	0.21875
15012	female	21.7260274	1	in-law	occupational or above	39.14285714	0	2700	2530	46.55	33.05	9.9							.	PC-T							1.4866841		1.1658719	0.008127275	0	0	1	0.41874999
15013	male	24.55068493	1	in-law	high school		.	3400	.	.	.	.	149.95	20.59150316		46.3	19.0246039	18.0709375	0	RPC	-0.5107407	0.072775245	0.49699932	-0.76317352		-1.1485612		-0.39793134			0	.	.
15015	male	21.13972603	1	in-law	occupational or above	35.42857143	1	2500	2673	45.75	32	9.9	153.45	18.17648839	5	42.8	19.28758033	14.6982875	1	PC-T	0.14502566	-0.62966305	-0.84602326	-0.71138054	-0.67845291	2.066714	1.3201435	1.7847643	1.5678698	-1.8386292	0	0	0	0.421875
16001	female	22.01369863	1	in-law	middle school	40.71428571	0	3200	3495	50.15	33.85	10.05	154.55	20.84929258	4	49.8	29.46596465	16.4164	0	RPC	0.35112366	0.77521354	0.64035952	1.2932452	-0.95832884	0.33627221	1.3407563	0.90655106	0.4850969	0.78944731	0	0	0	0.34375
16003	male	17.9260274	1	in-law	middle school	42.14285714	0	3000	.	.	.	.	149.45	18.98340083	5.3	42.4	21.26865448	14.90033438	0	PC-T	-0.60442162	-0.70994174	-0.39728829	-0.32120934	-0.59449017	-0.31172118	-1.3003993	-0.042361308	0.059983086	1.4997383	0	.	0
16004	female	27.59726027	1	in-law	occupational or above	40.71428571	0	3400	3175	50.4	34.8	10.5	152.05	17.64766756	11.15	40.8	20.33980575	11.87058438	1	PC-T	-0.11728089	-1.0310564	-1.1401078	-0.50414544	1.0427839	0.70950282	0.14924841	1.4019938	-0.15881367	0.78944731	0	0	0	0.48124999
16005	male	25.26027397	1	in-law	high school	40	0	3000	2960	49.1	34.1	11.2	157.05	18.85285257	12.2	46.5	24.81592805	15.11898438	0	PC-T	0.81952816	0.11291458	-0.46988794	0.3774237	1.3366535	1.3758782	0.62580997	0.84191638	0.53182846	0.43430185	0	0	0
16007	female	21.18082192	1	in-law	middle school	38	0	3000	3010	51.1	34.75	9.45	157.55	18.33051141	7.35	45.5	23.52214508	16.02900938	1	PC-T	0.91320908	-0.087782085	-0.760369	0.12261405	-0.02074457	0.18944198	-0.21108538	0.17999904	0.018665791	-0.5601055	0	0	0	0.42812499
16008	female	23.92876712	1	in-law	middle school	37.71428571	0	2100	.	.	.	.	154.55	20.93302468	5.2	50	29.83410878	22.78710938	0	MG-T	0.35112366	0.81535286	0.6869241	1.3657509	-0.62247777	0.29601905		0.31655926		-0.7021637	1	.	1	0.46875
16009	male	29.02739726	1	in-law	occupational or above	40.71428571	0	4100	4275	53.15	37.4	12.55	155.35	20.44865001	10.15	49.35	29.48796658	13.57433438	0	MG-T	0.5010131	0.68490005	0.41755673	1.2975785	0.76290792	-0.17507511	-0.31036645	-0.18856539	-0.21912645	0.78944731	0	0	0	0.515625
16010	female	23.19726027	1	in-law	middle school	34.14285714	1	2800	2568	47.45	32.35	9.25	146.45	18.13722536	8.65	38.9	24.38633885	11.78265	1	RPC	-1.166507	-1.41238	-0.86785799	0.2928164	0.34309408	-0.87872076	-0.6435039	-0.43457624	-1.5539311	-2.4778912	0	0	0	0.33437499
16011	male	21.30410959	0	in-law	occupational or above	40.57142857	0	2900	2908	48.45	34.05	11.75	153	17.66414627	6.55	41.35	25.1531625	12.5030875	1	RPC	0.06071284	-0.92067319	-1.1309437	0.44384179	-0.24464528	-0.24724658	-1.0289272	-0.93486869	-1.1919045	0.71841824	0	0	0	0.26249999
17001	male	19.35890411	1	in-law	middle school	40.71428571	0	2900	2938	48.95	32.8	11.45	152.05	19.03179835	4.6	44	22.86407805	17.07083438	0	RPC	-0.11728089	-0.38882709	-0.37037376	-0.006991797	-0.79040331	0.61141235	-0.50571781	1.8459487	-1.376254	0.78944731	0	0	0	0.38437501
17002	female	19.77808219	1	parents	middle school	40.57142857	0	2700	2733	48.15	31.8	10.1	143.05	18.42322372	6.8	37.7	23.29684477	9.618959375	1	MG-T	-1.8035372	-1.653216	-0.70881039	0.078241304	-0.17467631	0.54751658	-1.4286441	1.3243852	-0.55593508	0.71841824	0	0	1	0.140625
17003	male	18.5260274	1	in-law	middle school	39.85714286	0	3200	3380	49.9	33.35	13.1	158.95	21.0962928	9.7	53.3	27.72265575	15.73773438	0	MG-T	1.1755157	1.4776518	0.77771974	0.9499017	0.63696378	0.40463483	-0.16614975	0.61098009	0.33848208	0.36327276	0	0	0	0.40000001
17006	female	21.27123288	1	in-law	high school	36.85714286	1	2500	2453	48.2	39.25	8.45	149.1	19.34252508	9.7	43	16.40680287	16.68635	0	PC-T	-0.66999823	-0.58952373	-0.19757439	-1.2787477	0.63696378		-1.6880575		-0.85376847	-1.1283382	0	1	0
17007	male	22.20273973	0	in-law	occupational or above	38.57142857	0	2700	2695	45.25	.	.	149.2	20.0802852	3.3	44.7	25.61521146	21.91365	0	MG-T	-0.65126204	-0.24833941	0.21270405	0.53484201	-1.1542419	-1.9191298	-0.90610129	-0.86670738	-0.069819741	-0.27598912	0	0	0	0.34999999
17008	female	25.36164384	1	parents	middle school	36.28571429	1	2500	.	.	.	.	152.1	22.23959894	-3.85	51.45	24.12969713	28.0584	0	RPC	-0.10791279	1.1063631	1.4135278	0.24227099	-3.1553545	0.59434783	-0.64597499	0.31829616	-1.5407823	-1.4124546	0	.	0	-0.16249999
17011	male	19.80547945	1	in-law	middle school	39.42857143	0	3400	3308	51.05	35.35	10.95	153.95	19.36659627	6.6	45.9	24.86173639	16.0395375	0	MG-T	0.23870656	-0.007503422	-0.18418808	0.38644561	-0.2306515	1.7924173	-0.98976451	0.93888599	-0.39615402	0.15018547	0	0	0	0.27812499
17013	male	26.16438356	0	in-law	high school	40.57142857	0	2500	2488	47.05	31	9.25	145.45	20.75090629	4.1	43.9	24.68500645	20.9933375	0	PC-T	-1.3538688	-0.40889674	0.58564556	0.35163876	-0.93034124	-0.98981172	0.21963893	-0.47541374	0.40195826	0.71841824	0	1	1	0.234375
17014	male	24.59452055	0	parents	occupational or above	39	0	2800	2863	49.85	34.55	10.05	158.15	19.21122239	9.575	48.05	19.84653511	19.5133375	0	MG-T	1.0256262	0.42399439	-0.27059361	-0.60129476	0.60197932	0.83495557	0.65953362	0.44445616	0.87401217	-0.062901825	0	0	0	0.4765625
18001	male	21.11506849	1	husband only	high school	38.85714286	0	2800	.	.	.	.	153.35	17.39224912	8.7	40.9	17.93454158	14.62775938	1	RPC	0.12628947	-1.0109867	-1.2821494	-0.97786057	0.35708788	0.34592184	1.3707936	0.25025517	0.94709581	-0.13393092	0	.	0	0.55937499
18002	male	22.69589041	0	in-law	occupational or above	38.71428571	0	3200	3043	49.55	33.35	11.15	159.55	18.93448168	9.35	48.2	20.63884604	20.06835938	0	RPC	1.2879328	0.45409888	-0.42449287	-0.44524968	0.53900725	0.41115388	-0.20081347	1.4426317	0.39762598	-0.20496002	0	0	0	0.53437501
18003	female	22.78082192	1	in-law	occupational or above		.	3100	.	.	.	.	157.75	18.52516947		46.1	18.41670305	17.01820938	0	RPC	0.95068145	0.032635909	-0.65211695	-0.88289917		0.97120732		1.276245			0	.	.
18004	male	20.69589041	1	in-law	middle school	42.42857143	0	3000	3178	51.9	33.55	10.6	154.55	21.43541728	4.25	51.2	21.95383123	16.83458438	0	PC-T	0.35112366	1.0561888	0.96631145	-0.18626428	-0.88835984	0.62521994	0.56262916	0.73698694	0.78059906	1.6417965	0	0	0	0.36562499
18005	male	30	1	in-law	high school	38.14285714	0	2800	2703	47.1	33.5	11.1	154.2	18.08421694	9	43	26.98420842	12.950704	1	RPC	0.28554702	-0.58952373	-0.89733666	0.804465	0.44105065	0.22720246	-2.1832926	0.10987202	-1.8860142	-0.48907641	0	0	0	0.43437499
18006	female	24.16164384	1	in-law	occupational or above	37.14285714	0	2600	2750	47.05	32.55	9.55	150.6	17.63640436	5.2	40	13.37328033	20.6125875	1	MG-T	-0.3889555	-1.1916137	-1.1463714	-1.8761978	-0.62247777	0.48443604	1.0620588	-0.12376053	0.43221676	-0.98628008	0	0	0	0.40000001
18008	male	28.90684932	0	in-law	high school	37.28571429	0	3200	2925	49.9	33.15	9.45	163.2	21.32593233	9.95	56.8	22.56059116	19.1209375	0	PC-T	1.9718033	2.1800902	0.90542537	-0.066763327	0.70693278	1.2390051	-0.7669639	0.28766876	-0.52969378	-0.91525096	0	0	0	0.53125
18009	male	20.78082192	0	in-law	high school		.	3200	.	.	.	.	155.5	26.26110152		63.5	37.91537906	21.6228375	0	MG-T	0.52911741	3.5247579	3.6499403	2.9573514		0.68580115		-0.26753533			0	.	.
19001	female	28.70684932	1	husband only	high school	40.42857143	0	3000	2992	51.1	35.75	9.6	157	20.93391213	5.7	51.6	27.86806945	20.91238438	0	RPC	0.8101601	1.1364676	0.68741763	0.97854084	-0.4825398	0.48989409	0.78657764	0.11757654	0.40422216	0.64738911	0	0	0	0.43125001
19002	male	21.61917808	0	in-law	occupational or above	39.85714286	0	3200	3193	50.05	36.1	10.15	152.55	22.90354909	17.2	53.3	21.61767964	26.74398438	0	RPC	-0.023599975	1.4776518	1.7827595	-0.25246909	2.736033	0.21145819	-1.0343494	0.39631841	-1.0784966	0.36327276	0	0	0	0.80624998
19003	male	21.87123288	0	in-law	occupational or above	40.28571429	0	2600	.	.	.	.	149.25	19.50568027	9.6	43.45	20.21715305	15.21775938	0	PC-T	-0.64189398	-0.49921024	-0.10684157	-0.52830184	0.60897619	0.34678942	-0.28847986	0.73976833	-0.30407491	0.57636005	0	.	1	0.5625
19005	male	21.9369863	1	in-law	middle school	40.85714286	0	3000	3105	51.15	36.1	10.05	151.85	24.15603236	3.3	55.7	30.24858726	23.24365	0	RPC	-0.15475325	1.9593239	2.4792826	1.4473821	-1.1542419	-0.81811404	-2.5716014	-1.1771652	-2.5154223	0.86047643	0	0	0	0.32499999
19007	male	20.51232877	0	husband only	high school	38	0	3100	2963	50.05	31.6	10.05	146.35	21.17346025	8.8	45.35	20.87011791	19.8370875	0	PC-T	-1.1852432	-0.11788658	0.82063359	-0.39970085	0.38507548	-2.3424768	-0.38186637	-2.4397743	0.028905494	-0.5601055	0	0	0	0.49687499
19008	male	18.20273973	1	in-law	middle school	41.57142857	0	3100	3283	50.75	34.35	10.05	157.15	19.71969486	11	48.7	22.2329625	15.4232875	0	PC-T	0.83826435	0.55444723	0.012174857	-0.13128956	1.0008024	-0.42719311	-0.40519783	-1.0236233	-1.1128006	1.2156219	0	0	0	0.51249999
20001	female	25.28493151	1	in-law	middle school	39	0	3100	.	.	.	.	145.85	17.29955579	11.1	36.8	22.77240846	11.21345938	1	PC-T	-1.2789241	-1.833843	-1.3336974	-0.025046058	1.02879	-0.090988323	1.4929214	0.077563472	1.4757277	-0.062901825	0	.	0
20002	female	20.45205479	1	in-law	middle school	43.14285714	0	3700	3515	48.3	38.1	12.45	153.55	18.87384436	10.2	44.5	21.73750448	14.43148438	0	MG-T	0.16376184	-0.28847873	-0.45821413	-0.22886968	0.77690172	0.67005414	-0.039043885	0.43689772	0.081140354	1.9969419	0	0	0	0.43125001
20003	female	22.61917808	1	husband only	middle school	39	0	2900	.	.	.	.	153.25	19.03296972	3.2	44.7	28.38611117	15.87523438	0	MG-T	0.1075533	-0.24833941	-0.36972234	1.0805688	-1.1822295	0.76122946	-2.1896312	0.60099006	-1.4051263	-0.062901825	0	.	0	0.296875
20004	male	20.95342466	1	parents	occupational or above	40.28571429	0	3800	3855	51.6	36.4	11.95	142.35	22.70089023	7.15	46	24.86647709	22.66238438	0	RPC	-1.9346905	0.012566244	1.6700581	0.38737929	-0.076719746	-0.17863144	-0.5334875	0.23057723	-1.2441851	0.57636005	0	0	0
20005	male	23.70136986	0	parents	occupational or above	37.57142857	0	3000	2885	48.15	31.15	11	158.55	21.68023621		54.5	24.99936228	18.86070938	0	MG-T	1.1005709	1.7184879	1.1024586	0.41355094		0.073324054		0.16524427		-0.77319276	0	0	0
20006	female	17.86849315	1	parents	middle school	40.42857143	0	3300	3198	51.55	35.45	10.55	152.85	19.81755649		46.3	31.97200032	14.3196	0	RPC	0.032608569	0.072775245	0.066597044	1.7868072		0.25530928	-0.88731986	-0.12761866	-0.92484891	0.64738911	0	0	0
20007	female	25.29863014	1	in-law	high school	41	0	3900	3790	50.35	35.45	10.3	153.95	21.47624728	8.1	50.9	23.96906101	21.09960938	0	RPC	0.23870656	0.99597985	0.98901755	0.21063383	0.18916234		-0.44571972		-1.4207911	0.9315055	0	0	0	0.30312499
20008	male	18.20273973	1	in-law	middle school		.	2700	.	.	.	.	155.05	20.59025181		49.5	21.88914721	16.5202875	0	PC-T	0.44480455	0.71500456	0.49630341	-0.19900374		-1.3859771		-1.1984568			0	.	.
20009	female	17.14794521	1	in-law	middle school	36	1	2800	2763	49.8	31.75	10.1	157.05	20.29215637	-0.65	50.05	29.51674849	19.6840875	0	PC-T	0.81952816	0.82538772	0.3305285	1.303247	-2.2597518	1.20753	-0.13423163	0.61146128	0.49854994	-1.5545129	0	0	0	0.175
20010	female	24.35890411	0	husband only	high school	40.28571429	0	3000	2958	50.5	35.75	10.2	156.75	18.96578477	5.4	46.6	25.33758033	16.1482875	0	RPC	0.76331967	0.13298424	-0.40708482	0.48016274	-0.56650257	0.55877382	-1.032943	0.83651203	-1.0559421	0.57636005	0	0	0	0.34687501
20011	male	18.1890411	1	in-law	middle school	38	0	3200	3108	47.1	33.1	11.95	155.45	18.16699378	5.1	43.9	21.95533639	18.9459375	1	MG-T	0.51974928	-0.40889674	-0.85130334	-0.18596783	-0.65046531	1.0526658	-0.91228908	-0.20233144	-0.9070158	-0.5601055	0	0	0	0.28749999
20012	male	19.4630137	1	parents	middle school	39.28571429	0	2900	2920	50.1	34.1	13.6							.	PC-T							-1.1071267		-0.7304793	0.079156369	0	0	0	0.296875
20013	female	19.56164384	1	in-law	high school	40.28571429	0	3500	3528	49.05	34.35	9.5	165.65	17.60209053	8.7	48.3	18.43501664	14.4807875	1	RPC	2.4308398	0.47416857	-1.1654538	-0.87929237	0.35708788	-0.15953228	0.43020791	-0.14072457	-0.17026702	0.57636005	0	0	0
20014	female	23.59726027	0	in-law	high school	41.14285714	0	3700	3243	48.3	35.55	9.55	159.25	17.3103416	14.1	43.9	16.69671664	16.2190875	1	RPC	1.2317241	-0.40889674	-1.3276993	-1.2216493	1.8684177	-0.66623807	-0.41944411	-0.26927808	0.38284329	1.0025346	0	0	0	0.5
20015	female	18.67945205	1	in-law	middle school		.	3300	.	.	.	.	147.5	21.30422292		46.35	18.63832492	16.7965875	0	PC-T	-0.96977717	0.082810074	0.89335251	-0.83925092		-0.50265765		0.097640418			0	.	.
20018	female	19.44109589	0	parents	occupational or above	39.14285714	0	2500	2395	46.4	33.55	8.85	154.35	18.19599606	6.2	43.35	13.32048439	22.29735	1	MG-T	0.31365129	-0.5192799	-0.8351748	-1.8865958	-0.34260184	-0.24523741	0.18023454	0.29134059	-0.43133789	0.008127275	0	1	1	0.39531249
21002	male	24.37260274	1	in-law	middle school		.	2800	.	.	.	.	152.55	19.98152032		46.5	24.88386274	15.4364	0	RPC	-0.023599975	0.11291458	0.15777956	0.3908034		0.54923832		0.70439672			0	.	.
21004	male	28.82191781	1	in-law	middle school	38.57142857	0	3600	.	.	.	.	144	20.97800926	7.05	43.5	26.71827038	18.3504	0	RPC	-1.6255435	-0.48917541	0.71194065	0.75208867	-0.10470734	0.37980232	-0.40416804	0.25597635	-0.72937775	-0.27598912	0	.	0	0.59687501
21006	female	19.9369863	1	in-law	high school	40	0	3300	3248	50.55	35.25	9.85	151.85	18.99522832	8.1	43.8	23.49895868	14.5330875	0	PC-T	-0.15475325	-0.4289664	-0.39071086	0.1180475	0.18916234	3.8511026	2.7559879	5.2928581	2.2915657	0.43430185	0	0	0	0.46562499
21009	male	22.85205479	1	in-law	occupational or above	38.80952381	0	3700	2690	46.8	32.35	9.05							.	MG-T										-0.15760729	0	0	0
21011	male	28.37260274	1	in-law	middle school	37.28571429	0	2100	.	.	.	.	147.85	20.7231392	7.7	45.3	16.84917396	11.9296875	0	PC-T	-0.90420049	-0.12792142	0.5702039	-1.191623	0.077211991	3.602602	2.1118188	2.8194914	1.9254316	-0.91525096	1	.	1
22001	female	22.88767123	1	husband only	middle school	38.28571429	0	2800	2858	49.15	32.3	9	148.05	18.75102438	2.55	41.1	22.2980368	15.73400938	0	MG-T	-0.86672813	-0.97084737	-0.52651596	-0.11847322	-1.3641489	0.19478722	1.2034065	0.5972023	1.5632616	-0.41804731	0	0	0	0.29062501
22002	male	19.71506849	1	in-law	middle school		.	3200	.	.	.	.	154.75	19.96027779		47.8	25.68080575	17.77958438	0	RPC	0.38859603	0.37382025	0.14596631	0.54776078		0.47109309		0.55732715			0	.	.
22003	male	19.54794521	0	in-law	middle school	38.71428571	0	3400	3095	49	35.05	9.3	156.25	18.67776	11.4	45.6	20.09187104	14.61533438	0	MG-T	0.66963875	-0.067712419	-0.56725931	-0.55297601	1.1127528	1.4410713	1.2639509	1.2500978	1.8001522	-0.20496002	0	0	0	0.53125
22004	male	27.13972603	1	in-law	middle school	29.71428571	1	3000	.	.	.	.	156.75	17.21572308		42.3	20.13554063	17.52070938	1	MG-T	0.76331967	-0.7300114	-1.3803179	-0.54437536		1.3281995		0.5855751		-4.6797929	0	.	.
22005	male	20.30958904	1	in-law	high school		.	2700	.	.	.	.	151.5	19.4969992		44.75	17.34535318	21.63315	0	PC-T	-0.22032988	-0.23830459	-0.11166923	-1.0939008							0	.	.
22006	female	20.14246575	1	in-law	middle school		.	2600	.	.	.	.	160.5	19.37093002		49.9	15.81111465	14.32125	0	MG-T	1.4659264	0.7952832	-0.18177801	-1.396068							0	.	.
22007	male	17.8109589	0	in-law	occupational or above	39.71428571	0	2800	2723	48.05	32.05	9.85	153.05	18.74121972	8.95	43.9	25.83625868	11.4457875	0	PC-T	0.070080929	-0.40889674	-0.53196847	0.57837713	0.42705685	-0.44070125	-0.34000015	-1.0208741	0.12965563	0.29224366	0	0	0	0.42500001
22008	female	23.03013699	1	in-law	occupational or above	39.57142857	0	2900	2865	47.85	33.05	10.15	150.05	22.05196291	8.35	49.65	21.76600032	24.5256	0	MG-T	-0.49200451	0.74510902	1.3091809	-0.22325744	0.25913131	-0.06405127	1.0030466	-0.030314554	0.42977035	0.22121456	0	0	0	0.56875002
22009	female	19.37808219	1	in-law	high school	39.42857143	0	2900	3420	51.65	34.05	10.15	151.75	19.0419841	5.7	43.85	12.98026783	21.0056	0	PC-T	-0.17348942	-0.41893157	-0.36470932	-1.9536014	-0.4825398	1.064651	1.0301654	0.091878168	0.79161876	0.15018547	0	0	0	0.28125
22010	male	21.2	1	in-law	occupational or above	37.57142857	0	2800	2810	48.15	33.15	10.05	148.65	21.22477112	12	46.9	21.18396568	15.1695375	0	RPC	-0.75431103	0.19319324	0.84916824	-0.33788875	1.2806784	1.461903	0.47454432	0.88721347	0.053072706	-0.77319276	0	0	0	0.74062502
23001	male		.	in-law	middle school	40.71428571	0	3100	3168	51.1	36.7	12.1	151.35	18.29149372	8	41.9	21.16615295	19.9295875	1	RPC	-0.24843416	-0.81029004	-0.78206724	-0.34139696	0.16117476	0.23145582	-1.7235721	0.27861169	-2.0101118	0.78944731	0	0	0	0.30625001
24001	female	21.97260274	1	in-law	occupational or above	40.44285714	0	3200	2955	52.4	36.35	10.35	156.45	18.95687933	7	46.4	20.50671228	11.35335938	0	RPC	0.70711112	0.092844911	-0.41203725	-0.47127333	-0.11870113	0.70822561	-0.67624271	0.96747136	0.97114486	0.65449208	0	0	0
24002	male	19.1369863	1	in-law	high school		.	3200	.	.	.	.	154.15	19.526793		46.4	21.5279782	20.34960938	0	MG-T	0.27617893	0.092844911	-0.095100492	-0.27013573		-0.56545484		-0.53885138			0	.	.
24004	male	20.05479452	0	in-law	high school	38	0	2500	2645	48.35	33.25	9.35	156.85	19.79520096	11.05	48.7	22.4739532	19.40363438	0	MG-T	0.78205585	0.55444723	0.054164827	-0.083826609	1.0147963	-0.6183539	0.66178656	0.51511067	-0.27028149	-0.5601055	0	0	0	0.64375001
24005	male	18.90958904	0	in-law	occupational or above	40	0	3200	3215	52.1	35.1	12.05	150.7	17.87720124	8	40.6	16.15630263	16.0540875	1	MG-T	-0.37021932	-1.0711957	-1.0124609	-1.3280835	0.16117476		-0.35251737		-0.66046345	0.43430185	0	0	0	0.30625001
24006	female	22.60273973	1	in-law	occupational or above	36.14285714	1	2800	2800	45	32.05	11	154.4	20.30255846	11.6	48.4	23.74363854	16.38375	0	MG-T	0.32301939	0.49423823	0.33631325	0.16623703	1.168728	2.061949	1.0789773	2.2250342	1.0127099	-1.4834838	0	0	0	0.52499998
24007	female	23.77260274	0	in-law	occupational or above	38.14285714	0	3000	3035	50.15	34.05	10.95	162.5	17.19289941	10.8	45.4	30.56055932	14.7109375	1	RPC	1.8406501	-0.10785175	-1.3930105	1.5088248	0.94482726	-0.46712393	-0.71107036	-0.77120769	-1.2448206	-0.48907641	0	0	0	0.61874998
24008	female	18	1			37.57142857	0	3900	2968	47.15	33.95	9.25	154.45	21.33742252	5.6	50.9	28.08178989	21.9645875	0	PC-T	0.33238748	0.99597985	0.91181523	1.0206329	-0.51052737	0.24508888	0.03012572	-0.33613083	0.10731645	-0.77319276	0	0	0	0.39375001
24010	female	24.09315068	0	parents	occupational or above	39.14285714	0	3200	.	.	.	.	152.5	20.33861865	13.55	47.3	23.2152676	18.0753375	0	RPC	-0.032968067	0.27347189	0.35636681	0.062174737	1.714486	1.3831345		2.4159243		0.008127275	0	.	0	0.609375
24011	male	22.27671233	0	parents	occupational or above	35.85714286	1	3000	3225	50.55	35.75	10.15	148.65	19.74265757	4.925	43.625	22.14530446	13.65585	0	PC-T	-0.75431103	-0.46408832	0.02494473	-0.14855376	-0.69944364	1.1566616	1.2212694	0.49937597	2.1250851	-1.6255419	0	0	0	0.20937499
25001	male	21.8109589	1	in-law	middle school	39.28571429	0	2600	2680	48.35	32.9	9.8	156.45	18.87516864	4.05	46.2	23.47887104	17.22833438	0	PC-T	0.70711112	0.052705575	-0.45747766	0.11409125	-0.94433504	0.80448425	0.38925636	1.5003217	-0.22503692	0.079156369	0	0	0	0.29374999
25002	female	20.06027397	1	husband only	middle school	39	0	2500	2505	47.75	31	11.15	147.25	20.89236454	7.55	45.3	26.90718599	22.29365	0	RPC	-1.0166175	-0.12792142	0.66431242	0.78929549	0.035230611	0.37257817	-0.007546229	0.23114641	-0.081571609	-0.062901825	0	0	1	0.421875
25003	female	20.7260274	0	parents	high school		.	2500	.	.	.	.	149.35	20.98144521		46.8	19.41670096	23.6456	0	PC-T	-0.6231578	0.17312357	0.71385139	-0.68595028		-0.051484589		0.21013941			0	.	.
25008	male	21.75616438	0	parents	occupational or above	37.71428571	0	2600	2653	46.95	32.7	10.05							.	PC-T							-0.26701376		1.0086123	-0.7021637	0	0	0	0.66250002
27001	female	18.19178082	1	in-law	high school		.	3400	.	.	.	.	155.85	19.51482803		47.4	22.86102008	12.94013438	0	PC-T	0.59469402	0.29354158	-0.10175438	-0.007594061		0.84537935		0.59061271			0	.	.
27002	female	23.11232877	1	in-law	high school	41.14285714	0	3500	3453	50.1	36.6	10.5	149.05	19.98568368	8.1	44.4	25.20080541	15.5064	0	RPC	-0.67936635	-0.30854842	0.16009486	0.45322502	0.18916234	0.97645992	0.72147554	1.4433094	-0.15427284	1.0025346	0	0	0	0.50625002
27003	female	26.75068493	0	in-law	occupational or above	39	0	3000	3573	48.25	36.65	11.25	150.25	18.80393465	5.95	42.45	23.38778861	13.3359375	0	RPC	-0.45453215	-0.69990689	-0.49709186	0.096152633	-0.41257083	0.6648916	0.097185142	0.73132443	-0.22396712	-0.062901825	0	0	0
27004	female	18.74520548	1	in-law	middle school		.	2900	.	.	.	.	154.65	20.75962022		49.65	20.01190318	18.9666	0	MG-T	0.36985984	0.74510902	0.59049147	-0.56872565		-1.2915975		-0.59052098			0	.	.
28004	male	30.03287671	0	parents	occupational or above		.	3000	.	.	.	.	160	16.2109375		41.5	18.31399013	13.8964	1	PC-T	1.3722456	-0.89056873	-1.9390929	-0.90312845		0.000181576		-0.55162281			0	.	.
28005	male	22.18630137	1	in-law	high school	40.57142857	0	3000	2843	47.7	33.95	10.3	141.1	16.9770674	10.65	33.8	18.71477834	10.73765	1	RPC	-2.1688929	-2.4359331	-1.5130376	-0.82419348	0.90284586	-0.54425466	-0.65076309	-1.1968402	-1.2349948	0.71841824	0	0	0	0.48531249
28007	female	26.97260274	0	in-law	occupational or above	40.42857143	0	2800	2898	48.55	33.5	9.85	146.15	19.52263414	6.95	41.7	18.71761218	14.5532875	0	MG-T	-1.2227156	-0.85042942	-0.097413294	-0.82363534	-0.13269493	-0.084705651	0.9816367	0.3449598	1.7104717	0.64738911	0	0	0	0.33437499
29004	female	23.20821918	0	parents	occupational or above	38.57142857	0	3100	3033	49.05	32.45	9.8	155.3	17.33138901	11.6	41.8	19.88275575	12.32763438	1	MG-T	0.49164501	-0.8303597	-1.3159945	-0.59416115	1.168728	0.48758811	0.69115716	1.0252553	0.79234767	-0.27598912	0	0	0	0.48124999
29011	male	21.86575342	1	parents	occupational or above	40.42857143	0	2700	2760	47.15	33.65	10.05	152.15	19.00678942	9	44	18.92206696	16.8790875	0	RPC	-0.098544702	-0.38882709	-0.38428158	-0.78336811	0.44105065	-0.1004177	0.7103231	0.17539568	0.88336325	0.64738911	0	0	1	0.46718749
31002	female	21.30684932	1	in-law	high school	34.85714286	1	3700	3410	52.55	35.2	11.1	162.25	20.43679858	6.3	53.8	21.44438617	22.81695938	0	MG-T	1.7938097	1.5780002	0.41096601	-0.28659913	-0.31461427	-0.2259838		-0.54901457		-2.1227455	0	0	0
31004	female	19.64109589	1	in-law	middle school		.	2900	.	.	.	.	157.25	17.4703835		43.2	21.56683123	14.97158438	1	MG-T	0.85700053	-0.54938442	-1.2386978	-0.26248366		0.3295235		0.067860939			0	.	.
31006	female	22.02191781	0	in-law	occupational or above	41.57142857	0	3500	3323	50.5	35.2	13.15	149.05	19.26547886	11.1	42.8	16.06238503	18.82615	0	PC-T	-0.67936635	-0.62966305	-0.24042085	-1.3465805	1.02879		-0.51202929		-0.44308978	1.2156219	0	0	0	0.75625002
